# Supplementary material for: Clinical features associated with NeoRAS wild-type metastatic colorectal cancer A SCRUM-Japan GOZILA substudy
Source: Nat Commun. 2024 Jul 13;15:5885. doi: 10.1038/s41467-024-50026-4 (PMC11246505; doi:10.1038/s41467-024-50026-4)
Supplement: Supplementary file 5 — Supplementary Data 1 [file 41467_2024_50026_MOESM5_ESM.xlsx]

## Sheet: Supplemental Data 1
Supplemental Data 1. Clinicodemographic patient characteristics	Group A								Group B
Characteristics	Total (N=478)		NeoRAS WT (N=91)		RAS MT (N=387)		*P value		Total (N=429)		NeoRAS WT (N=42)		RAS MT (N=387)		*P value
Age at enrollment, years
Median [range]	62.0 [25.0–85.0]		60.0 [32.0–79.0]		62.0 [25.0–85.0]		0.29		62.0 [25.0–85.0]		62.5 [33.0–78.0]		62.0 [25.0–85.0]		0.3
Sex
Male	249 (52.1)		46 (50.5)		203 (52.5)		0.82		223 (52.0)		20 (47.6)		203 (52.5)		0.63
Female	229 (47.9)		45 (49.5)		184 (47.5)				206 (48.0)		22 (52.4)		184 (47.5)
Primary site
Right-sided colon	153 (32.0)		27 (29.7)		126 (32.6)		0.62		139 (32.4)		13 (31.0)		126 (32.6)		1
Left-sided colon	325 (68.0)		64 (70.3)		261 (67.4)				290 (67.6)		29 (69.0)		261 (67.4)
Cecum	58 (12.1)		8 (8.8)		50 (12.9)		0.85		52 (12.1)		2 (4.8)		50 (12.9)		0.47
Ascending colon	73 (15.3)		15 (16.5)		58 (15.0)				67 (15.6)		9 (21.4)		58 (15.0)
Transverse colon	22 (4.6)		4 (4.4)		18 (4.7)				20 (4.7)		2 (4.8)		18 (4.7)
Descending colon	18 (3.8)		4 (4.4)		14 (3.6)				14 (3.3)		0 (0)		14 (3.6)
Sigmoid colon	100 (20.9)		17 (18.7)		83 (21.4)				93 (21.7)		10 (23.8)		83 (21.4)
Rectum	207 (43.3)		43 (47.3)		164 (42.4)				183 (42.7)		19 (45.2)		164 (42.4)
Metastatic site
Single organ	169 (35.4)		51 (56.0)		118 (30.5)		1.12 × 10-5		140 (32.6)		22 (52.4)		118 (30.5)		0.004
Multi-organ	306 (64.0)		39 (42.9)		267 (69.0)				286 (66.7)		19 (45.2)		267 (69.0)
Unknown	3 (0.6)		1 (1.1)		2 (0.5)				3 (0.7)		1 (2.4)		2 (0.5)
Liver							6.48 × 10-13								3.50 × 10-4
Present	272 (56.9)		21 (23.1)		251 (64.9)				266 (62.0)		15 (35.7)		251 (64.9)
Absent	206 (43.1)		70 (76.9)		136 (35.1)				163 (38.0)		27 (64.3)		136 (35.1)
Lung							0.34								1
Present	290 (60.7)		51 (56.0)		239 (61.8)				265 (61.8)		26 (61.9)		239 (61.8)
Absent	188 (39.3)		40 (44.0)		148 (38.2)				164 (38.2)		16 (38.1)		148 (38.2)
Lymph node							0.006								0.29
Present	134 (28.0)		15 (16.5)		119 (30.7)				128 (29.8)		9 (21.4)		119 (30.7)
Absent	344 (72.0)		76 (83.5)		268 (69.3)				301 (70.2)		33 (78.6)		268 (69.3)
Peritoneum							0.002								0.36
Present	133 (27.8)		38 (41.8)		95 (24.5)				108 (25.2)		13 (31.0)		95 (24.5)
Absent	345 (71.2)		53 (58.2)		292 (75.5)				321 (74.8)		29 (69.0)		292 (75.5)
Bone							0.028								0.56
Present	37 (7.7)		2 (2.2)		35 (9.0)				37 (8.6)		2 (4.8)		35 (9.0)
Absent	441 (92.3)		89 (97.8)		352 (91.0)				392 (91.4)		40 (95.2)		352 (91.0)
Other	50 (10.5)		12 (13.2)		38 (9.8)		0.34		8 (1.9)		0 (0)		38 (9.8)		0.039
Treatment lines at the time of sampling
First	140 (29.3)		36 (39.6)		104 (26.9)		0.08		122 (28.4)		18 (42.9)		104 (26.9)		0.51
Second	135 (28.2)		28 (30.8)		107 (27.6)				117 (27.3)		10 (23.8)		107 (27.6)
Third	82 (17.2)		14 (15.4)		68 (17.6)				74 (17.2)		6 (14.3)		68 (17.6)
Fourth	62 (13.0)		6 (6.6)		56 (14.5)				61 (14.2)		5 (11.9)		56 (14.5)
Fifth	27 (5.6)		3 (3.3)		24 (6.2)				25 (5.8)		1 (2.4)		24 (6.2)
Sixth or later	32 (6.7)		4 (4.4)		28 (7.3)				30 (7.0)		2 (4.8)		28 (7.3)
First, second, and third line	357 (74.7)		78 (85.7)		279 (72.1)		0.007		313 (73.0)		34 (81.0)		279 (72.1)		0.27
Fourth line or later	121 (25.3)		13 (14.3)		108 (27.9)				116 (27.0)		8 (19.0)		108 (27.9)
Treatment at the time of sampling
FOLFOXIRI	21 (4.4)		4 (4.4)		17 (4.4)		1		19 (4.4)		2 (4.8)		17 (4.4)		0.71
FOLFOX	60 (12.6)		10 (11.0)		50 (12.9)		0.73		52 (12.1)		2 (4.8)		50 (12.9)		0.14
FOLFIRI/irinotecan	116 (24.3)		23 (25.3)		93 (24.0)		0.79		105 (24.5)		12 (28.6)		93 (24.0)		0.57
CapeOX	58 (12.1)		12 (13.2)		46 (11.9)		0.72		53 (12.4)		7 (16.7)		46 (11.9)		0.33
CapeIRI/IRIS	13 (2.7)		5 (5.5)		8 (2.1)		0.08		10 (2.3)		2 (4.8)		8 (2.1)		0.26
Fluorouracil/ S-1/capecitabine	25 (5.2)		7 (7.7)		18 (4.7)		0.29		20 (4.7)		2 (4.8)		18 (4.7)		1
Immune check point inhibitor	6 (1.3)		1 (1.1)		5 (1.3)		1		5 (1.2)		0 (0)		5 (1.3)		1
Regorafenib	44 (9.2)		3 (3.3)		41 (10.6)		0.027		43 (10.0)		2 (4.8)		41 (10.6)		0.29
Trifluridine, tipiracil hydrochloride	89 (18.6)		13 (14.3)		76 (19.6)		0.3		82 (19.1)		6 (14.3)		76 (19.6)		0.54
Other	9 (1.9)		1 (1.1)		8 (2.1)		1		8 (1.9)		0 (0)		8 (2.1)		1
Treatment history
VEGF inhibitors	334 (69.9)		75 (82.4)		259 (66.9)		0.003		294 (68.5)		35 (83.3)		259 (66.9)		0.035
Anti-EGFR monoclonal antibody	4 (0.8)		0 (0)		4 (1.0)		1		4 (0.9)		0 (0)		4 (1.0)		1
Best response
Complete response	3 (0.6)		1 (1.1)		2 (0.5)		0.58		3 (0.7)		1 (2.4)		2 (0.5)		0.4
Partial response	57 (11.9)		13 (14.3)		44 (11.4)				49 (11.4)		5 (11.9)		44 (11.4)
Stable disease	225 (47.1)		45 (49.5)		180 (46.5)				199 (46.4)		19 (45.2)		180 (46.5)
Progressive disease	118 (24.7)		18 (19.8)		100 (25.8)				108 (25.2)		8 (19.0)		100 (25.8)
Not evaluated	75 (15.7)		14 (15.4)		61 (15.8)				70 (16.3)		9 (21.4)		61 (15.8)
Response rate	60 (12.6)		14 (15.4)		46 (11.9)		0.38		52 (12.1)		6 (14.3)		46 (11.9)		0.62
Disease control rate	285 (59.6)		59 (64.8)		226 (58.4)		0.29		251 (58.5)		25 (59.5)		226 (58.4)		1
RAS: rat sarcoma viral oncogene homolog
WT: wild-type
MT: mutant type
FOLFOXIRI: combination of calcium folinate, fluorouracil, irinotecan hydrochloride hydrate, and oxaliplatin
FOLFOX: combination of calcium folinate, fluorouracil, and oxaliplatin
FOLFIRI: combination of calcium folinate, fluorouracil, and irinotecan hydrochloride hydrate
CapeOX: combination of capecitabine and oxaliplatin
CapeIRI: combination of capecitabine and irinotecan
IRIS: combination of S-1 with irinotecan
VEGF: vascular endothelial growth factor
EGFR: epidermal growth factor receptor
*P values are calculated using a two-sided chi-squared test comparing the distribution of the factors between the two columns (NeoRAS WT versus RAS MT) with no correction for multiplicity.
