# Supplementary material for: Clinical features associated with NeoRAS wild-type metastatic colorectal cancer A SCRUM-Japan GOZILA substudy
Source: Nat Commun. 2024 Jul 13;15:5885. doi: 10.1038/s41467-024-50026-4 (PMC11246505; doi:10.1038/s41467-024-50026-4)
Supplement: Supplementary file 6 — Supplementary Data 2 [file 41467_2024_50026_MOESM6_ESM.xlsx]

## Sheet: Supplemental Data2
Supplemental Data 2. Clinicodemographic patient characteristics	Group A								Group B
Characteristics	RAS WT (N=1077)		NeoRAS WT (N=91)		RAS MT (N=387)		P value		RAS WT (N=1077)		NeoRAS WT (N=42)		RAS MT (N=387)		P value
Age at enrollment, years
Median [range]	61.0 [18.0–89.0]		60.0 [32.0–79.0]		62.0 [25.0–85.0]		0.046		61.0 [18.0–89.0]		62.5 [33.0–78.0]		62.0 [25.0–85.0]		0.015
Sex
Male	646 (60.0)		46 (50.5)		203 (52.5)		0.039		646 (60.0)		20 (47.6)		203 (52.5)		0.043
Female	429 (39.8)		45 (49.5)		184 (47.5)				429 (39.8)		22 (52.4)		184 (47.5)
Unknown	2 (0.2)		0 (0)		0 (0)				2 (0.2)		0 (0)		0 (0)
Primary site
Right-sided colon	222 (20.6)		27 (29.7)		126 (32.6)		3.34×10-5		222 (20.6)		13 (31.0)		126 (32.6)		4.28×10-5
Left-sided colon	849 (78.8)		64 (70.3)		261 (67.4)				849 (78.8)		29 (69.0)		261 (67.4)
Unknown	6 (0.6)		0 (0)		0 (0)				6 (0.6)		0 (0)		0 (0)
Cecum	42 (3.9)		8 (8.8)		50 (12.9)		3.34×10-5		42 (3.9)		2 (4.8)		50 (12.9)		4.28×10-5
Ascending colon	83 (7.7)		15 (16.5)		58 (15.0)				83 (7.7)		9 (21.4)		58 (15.0)
Transverse colon	97 (9.0)		4 (4.4)		18 (4.7)				97 (9.0)		2 (4.8)		18 (4.7)
Descending colon	63 (5.8)		4 (4.4)		14 (3.6)				63 (5.9)		0 (0)		14 (3.6)
Sigmoid colon	366 (34.0)		17 (18.7)		83 (21.4)				366 (34.0)		10 (23.8)		83 (21.4)
Rectum	420 (39.0)		43 (47.3)		164 (42.4)				420 (39.0)		19 (45.2)		164 (42.4)
Unknown	6 (0.6)		0 (0)		0 (0)				6 (0.6)		0 (0)		0 (0)
Metastatic site
Single organ	475 (44.1)		51 (56.0)		118 (30.5)		2.38×10-8		475 (44.1)		22 (52.4)		118 (30.5)		2.41×10-7
Multi-organ	602 (55.9)		39 (42.9)		267 (69.0)				602 (55.9)		19 (45.2)		267 (69.0)
Unknown	0 (0)		1 (1.1)		2 (0.5)				0 (0)		1 (2.4)		2 (0.5)
Liver							5.24×10-14								0.000903
Present	694 (64.4)		21 (23.1)		251 (64.9)				694 (64.4)		15 (35.7)		251 (64.9)
Absent	383 (35.6)		70 (76.9)		136 (35.1)				383 (35.6)		27 (64.3)		136 (35.1)
Lung							2.21×10-11								1.34×10-11
Present	449 (41.7)		51 (56.0)		239 (61.8)				449 (41.7)		26 (61.9)		239 (61.8)
Absent	628 (58.3)		40 (44.0)		148 (38.2)				628 (58.3)		16 (38.1)		148 (38.2)
Lymph node							0.000131								0.028
Present	391 (36.3)		15 (16.5)		119 (30.7)				391 (36.3)		9 (21.4)		119 (30.7)
Absent	686 (63.7)		76 (83.5)		268 (69.3)				686 (63.7)		33 (78.6)		268 (69.3)
Peritoneum							0.00174								0.61
Present	261 (24.2)		38 (41.8)		95 (24.5)				261 (24.2)		13 (31.0)		95 (24.5)
Absent	816 (75.8)		53 (58.2)		292 (75.5)				816 (75.8)		29 (69.0)		292 (75.5)
Bone							0.081								0.53
Present	87 (8.1)		2 (2.2)		35 (9.0)				87 (8.1)		2 (4.8)		35 (9.0)
Absent	990 (91.9)		89 (97.8)		352 (91.0)				990 (91.9)		40 (95.2)		352 (91.0)
Other	125 (11.6)		12 (13.2)		38 (9.8)		0.45		125 (11.6)		0 (0)		38 (9.8)		0.04
RAS: rat sarcoma viral oncogene homolog
WT: wild-type
MT: mutant type
FOLFOXIRI: combination of calcium folinate, fluorouracil, irinotecan hydrochloride hydrate, and oxaliplatin
FOLFOX: combination of calcium folinate, fluorouracil, and oxaliplatin
FOLFIRI: combination of calcium folinate, fluorouracil, and irinotecan hydrochloride hydrate
CapeOX: combination of capecitabine and oxaliplatin
CapeIRI: combination of capecitabine and irinotecan
IRIS: combination of S-1 with irinotecan
VEGF: vascular endothelial growth factor
EGFR: epidermal growth factor receptor
*P values are calculated using a two-sided chi-squared test comparing the distribution of the factors among the three columns (RAS WT versus NeoRAS WT versus RAS MT) with no correction for multiplicity.
