# Supplementary material for: Clinical features associated with NeoRAS wild-type metastatic colorectal cancer A SCRUM-Japan GOZILA substudy
Source: Nat Commun. 2024 Jul 13;15:5885. doi: 10.1038/s41467-024-50026-4 (PMC11246505; doi:10.1038/s41467-024-50026-4)
Supplement: Supplementary file 7 — Supplementary Data 3 [file 41467_2024_50026_MOESM7_ESM.xlsx]

## Sheet: Supplemental Data 3
gozila.patientlastname	gozila.tmb	gozila.msi	gozila.type	gozila.gene	gozila.chrom	gozila.pos	gozila.exon	Mut_aa	Mut_nt	gozila.coding	Transcript	gozila.percentage	COSMIC	dbSNP	gozila.mol_cnt	Cut-Subject Number	scrum.type	scrum.call	scrum.chrom	scrum.pos	scrum.gene	scrum.function	scrum.protein	scrum.coding	scrum.af	scrum.dp	scrum.cn
GOZILA1066	1	MSS	SNV/Indel	BRCA1	17	41199689	22	D1813G	T>C	c.5438A>G	NM_007294.3	0.34			6274
																01-3187	SNV/Indel	POS	chr11	108236203	ATM	nonsense	p.Arg3047Ter	c.9139C>T	0.228	2190
																01-3187	SNV/Indel	POS	chr12	25398281	KRAS	missense	p.Gly13Asp	c.38G>A	0.450754	3171
																01-3187	SNV/Indel	POS	chr1	40366937	MYCL	missense	p.Gly87Glu	c.260G>A	0.550404	1851
																01-3187	SNV/Indel	POS	chr10	89720823	PTEN	missense	p.Leu325Pro	c.974T>C	0.324	2768
																01-3187	SNV/Indel	POS	chr12	56365381	CDK2	missense	p.Thr290Ser	c.869C>G	0.605316	3678
																01-3187	SNV/Indel	POS	chr15	99467189	IGF1R	missense	p.Asn857Ser	c.2570A>G	0.592619	1382
																01-3187	SNV/Indel	POS	chr19	15295153	NOTCH3	missense	p.Gly840Glu	c.2519G>A	0.518318	1666
																01-3187	SNV/Indel	POS	chr12	133202239	POLE	nonsense	p.Gln2217Ter	c.6649C>T	0.272059	136
																01-3187	SNV/Indel	POS	chr1	27022907	ARID1A	missense	p.Val5Ile	c.13G>A	0.0683761	117
																01-3187	SNV/Indel	POS	chr1	120458458	NOTCH2	missense	p.Thr2296Ile	c.6887C>T	0.0372294	1143
																01-3187	SNV/Indel	POS	chr1	156838345	NTRK1	missense	p.Gly208Glu	c.623G>A	0.0350877	1543
																01-3187	SNV/Indel	POS	chr1	156843712	NTRK1	missense	p.Asp380Asn	c.1138G>A	0.0406343	1009
																01-3187	SNV/Indel	POS	chr3	10115030	FANCD2	missense	p.Arg900Lys	c.2699G>A	0.0428571	423
																01-3187	SNV/Indel	POS	chr8	90990518	NBN	missense	p.Val172Ile	c.514G>A	0.0387973	1031
																01-3187	SNV/Indel	POS	chr9	22006114	CDKN2B	missense	p.Val97Met	c.289G>A	0.0395833	571
																01-3187	SNV/Indel	POS	chr12	133202250	POLE	missense	p.Ala2213Val	c.6638C>T	0.201493	135
																01-3187	SNV/Indel	POS	chr17	41215389	BRCA1	nonsense	p.Trp1739Ter	c.5217G>A	0.0400411	974
																01-3187	SNV/Indel	POS	chr19	11132617	SMARCA4	missense	p.Ala945Thr	c.2833G>A	0.0583333	120
																01-3187	SNV/Indel	POS	chr19	15288744	NOTCH3	missense	p.Pro1332Leu	c.3995C>T	0.0487805	287
																01-3187	SNV/Indel	POS	chr1	27023357	ARID1A	missense	p.Gly155Ser	c.463G>A	0.0634921	63
																01-3187	SNV/Indel	POS	chr1	27106612	ARID1A	missense	p.Pro2075Ser	c.6223C>T	0.0515464	97
																01-3187	SNV/Indel	POS	chr5	67589015	PIK3R1	missense	p.Thr369Ile	c.1106C>T	0.0786179	5309
																01-3187	SNV/Indel	POS	chr16	3832855	CREBBP	missense	p.Thr468Ile	c.1403C>T	0.1	30
GOZILA1067	NA	MSS	SNV/Indel	NOTCH1	9	139391724	34	K2156R	T>C	c.6467A>G	NM_017617.3	0.18			5915
																20-3134	SNV/Indel	POS	chr3	178936091	PIK3CA	missense	p.Glu545Lys	c.1633G>A	0.288936	1418
																20-3134	SNV/Indel	POS	chr12	25398285	KRAS	missense	p.Gly12Cys	c.34G>T	0.282565	3540
																20-3134	SNV/Indel	POS	chr1	120479960	NOTCH2	missense	p.Asn1156Ser	c.3467A>G	0.2855	4476
																20-3134	SNV/Indel	POS	chr7	6026864	PMS2	missense	p.Thr511Met	c.1532C>T	0.467734	2637
																20-3134	SNV/Indel	POS	chr16	3640853	SLX4	missense	p.Pro929Leu	c.2786C>T	0.451904	4601
																20-3134	SNV/Indel	POS	chr17	41223202	BRCA1	missense	p.Ser1598Pro	c.4792T>C	0.5155	4173
																20-3134	SNV/Indel	POS	chr19	15271820	NOTCH3	missense	p.Arg2207Trp	c.6619C>T	0.385193	2822
																20-3134	SNV/Indel	POS	chr19	15290031	NOTCH3	missense	p.Arg1175Trp	c.3523C>T	0.502283	2591
																20-3134	SNV/Indel	POS	chr2	48030693	MSH6	missense	p.Phe1103Ile	c.3307T>A	0.0400875	1388
																20-3134	SNV/Indel	POS	chr9	21971134	CDKN2A	missense	p.Pro75Leu	c.224C>T	0.0705882	85
																20-3134	SNV/Indel	POS	chr17	29553610	NF1	missense	p.Arg720Gln	c.2159G>A	0.0402145	373
																20-3134	SNV/Indel	POS	chr17	37618484	CDK12	missense	p.Gly54Arg	c.160G>A	0.121951	41
																20-3134	SNV/Indel	POS	chr20	36030937	SRC	frameshiftInsertion	p.Asp407fs	c.1217_1218insC	1	2032
GOZILA1051	3.5	MSS	SNV/Indel	CCND1	11	69456152	1	N24S	A>G	c.71A>G	NM_053056.2	0.11			8237
GOZILA1051	3.5	MSS	SNV/Indel	EGFR	7	55221718	7	F254F	C>T	c.762C>T	NM_005228.3	0.38	COSM35512		7759
GOZILA1051	3.5	MSS	SNV/Indel	TP53	17	7572958	11	M384T	A>G	c.1151T>C	NM_000546.5	0.17			5411
																01-1411	SNV/Indel	POS	chr1	115256530	NRAS	missense	Hotspot	c.181C>A	0.301858	2249
																01-1411	SNV/Indel	POS	chr17	7577581	TP53	missense	Hotspot	c.700T>C	0.557423	715
																01-1411	SNV/Indel	POS	chr17	7578283	TP53	missense	Hotspot	c.566C>T	0.709251	454
																01-1411	SNV/Indel	POS	chr17	27401160	TIAF1	missense		c.58G>A	0.813625	1557
																01-1411	CNV	DEL	chr9	5451200	CD274						0.6
																01-1411	CNV	DEL	chr9	5510907	PDCD1LG2						0.6
																01-1411	CNV	DEL	chr9	21968185	CDKN2A		Deletion				0.6
																01-1411	CNV	DEL	chr10	89624207	PTEN		Deletion				0.6
																01-1411	CNV	DEL	chr15	99195597	IGF1R						0.6
																01-1411	CNV	DEL	chr17	7572833	TP53		Deletion				0.4
																01-1411	CNV	DEL	chr17	41197601	BRCA1		Deletion				0.4
																01-1411	SNV/Indel	POS	chr13	32915246	BRCA2	missense		c.6754T>C	0.061	3998
																01-1411	SNV/Indel	POS	chr9	139390944	NOTCH1	nonframeshiftDeletion		c.7244_7246delCAC	0.0267142	1140
																01-1411	SNV/Indel	POS	chr13	49047512	RB1	missense		c.2506G>A	0.0689655	29
																01-1411	SNV/Indel	POS	chr17	29553609	NF1	missense		c.2158C>T	0.0331126	151
																01-1411	SNV/Indel	POS	chr17	7577577	TP53	missense	Hotspot	c.700T>C	0.554598	715
																01-1411	SNV/Indel	POS	chr1	115256530	NRAS	missense	Hotspot	c.181C>A	0.329809	6011
																01-1411	SNV/Indel	POS	chr17	7577581	TP53	missense	Hotspot	c.700T>C	0.528529	3823
																01-1411	SNV/Indel	POS	chr17	7578283	TP53	missense	Hotspot	c.566C>T	0.731231	2206
																01-1411	SNV/Indel	POS	chr17	7577578	TP53	missense	Hotspot	c.700T>C	0.527456	3823
																01-1411	SNV/Indel	POS	chr17	7578256	TP53	missense	Hotspot	c.566C>T	0.736067	2206
GOZILA1176																01-3287	CNV	AMP	chr12	4383095	CCND2						9.14
																01-3287	SNV/Indel	POS	chr4	153247366	FBXW7	missense	p.Arg479Gln	c.1436G>A	0.192	4460
																01-3287	SNV/Indel	POS	chr10	89653803	PTEN	missense	p.Ala34Val	c.101C>T	0.469235	2864
																01-3287	SNV/Indel	POS	chr12	25378562	KRAS	missense	p.Ala146Pro	c.436G>C	0.484242	4454
																01-3287	SNV/Indel	POS	chr17	7577550	TP53	missense	p.Gly244Val	c.731G>T	0.492972	3878
																01-3287	SNV/Indel	POS	chr3	47165548	SETD2	missense	p.Pro193Leu	c.578C>T	0.287651	4299
																01-3287	SNV/Indel	POS	chr5	149497346	PDGFRB	missense	p.Arg991His	c.2972G>A	0.210605	2914
																01-3287	SNV/Indel	POS	chr9	98211521	PTCH1	missense	p.Gly1212Ser	c.3634G>A	0.49194	1925
																01-3287	SNV/Indel	POS	chr15	89835937	FANCI	missense	p.Ile671Val	c.2011A>G	0.24031	1290
																01-3287	SNV/Indel	POS	chr15	89838293	FANCI	missense	p.Glu868Asp	c.2604A>C	0.279726	1313
																01-3287	CNV	DEL	chr1	53692718	MAGOH						0
																01-3287	CNV	DEL	chrX	76763768	ATRX						0.78
																01-3287	SNV/Indel	POS	chr1	27100181	ARID1A	nonframeshiftDeletion	p.Gln1327del	c.3999_4001delGCA	0.0406349	1682
																01-3287	SNV/Indel	POS	chr5	67589015	PIK3R1	missense	p.Thr369Ile	c.1106C>T	0.0625313	4327
																01-3287	SNV/Indel	POS	chr12	133202239	POLE	nonsense	p.Gln2217Ter	c.6649C>T	0.0588235	102
GOZILA1298																18-3204-R	SNV/Indel	POS	chr12	25398284	KRAS	missense	p.Gly12Asp	c.35G>A	0.163265	1575
																18-3204-R	SNV/Indel	POS	chr1	120497840	NOTCH2	missense	p.Ile681Asn	c.2042T>A	0.481363	1879
																18-3204-R	SNV/Indel	POS	chr3	10116221	FANCD2	missense	p.Thr908Ile	c.2723C>T	0.525789	2265
																18-3204-R	SNV/Indel	POS	chr5	149497346	PDGFRB	missense	p.Arg991His	c.2972G>A	0.466429	1962
																18-3204-R	SNV/Indel	POS	chr7	6026864	PMS2	missense	p.Thr511Met	c.1532C>T	1	2119
																18-3204-R	CNV	DEL	chr12	25362714	KRAS						0.46
																18-3204-R	SNV/Indel	POS	chr5	67589015	PIK3R1	missense	p.Thr369Ile	c.1106C>T	0.0415623	2080
																18-3204-R	SNV/Indel	POS	chr9	22006119	CDKN2B	missense	p.Thr95Met	c.284C>T	0.125	233
GOZILA1312																11-3434	SNV/Indel	POS	chr12	25380275	KRAS	missense	p.Gln61His	c.183A>C	0.506018	2844
																11-3434	SNV/Indel	POS	chr17	7577539	TP53	missense	p.Arg248Trp	c.742C>T	0.515258	4467
																11-3434	SNV/Indel	POS	chr1	120471712	NOTCH2	missense	p.Arg1260His	c.3779G>A	0.627814	5167
																11-3434	SNV/Indel	POS	chr1	120497840	NOTCH2	missense	p.Ile681Asn	c.2042T>A	0.374187	2488
																11-3434	SNV/Indel	POS	chr1	156834558	NTRK1	missense	p.Asp109Gly	c.326A>G	0.421922	4847
																11-3434	SNV/Indel	POS	chr3	47165548	SETD2	missense	p.Pro193Leu	c.578C>T	0.509292	3809
																11-3434	SNV/Indel	POS	chr15	89835937	FANCI	missense	p.Ile671Val	c.2011A>G	0.502601	1539
																11-3434	SNV/Indel	POS	chr15	89838293	FANCI	missense	p.Glu868Asp	c.2604A>C	0.472736	2162
																11-3434	SNV/Indel	POS	chr17	56492860	RNF43	missense	p.Arg27Cys	c.79C>T	0.436287	1896
																11-3434	SNV/Indel	POS	chrX	76939300	ATRX	missense	p.Gln483Pro	c.1448A>C	0.178764	1667
																11-3434	CNV	AMP	chr8	38271113	FGFR1						5.48
																11-3434	CNV	AMP	chr13	28578184	FLT3						6.52
																11-3434	CNV	DEL	chr12	25362714	KRAS						0
																11-3434	CNV	AMP	chr13	48877965	RB1						5.22
																11-3434	SNV/Indel	POS	chr2	48030693	MSH6	missense	p.Phe1103Ile	c.3307T>A	0.116463	1393
																11-3434	SNV/Indel	POS	chr5	67589015	PIK3R1	missense	p.Thr369Ile	c.1106C>T	0.0455912	2000
GOZILA1587	NA	MSS	SNV/Indel	APC	5	112175515	16	P1409fs	ACCATGCAGTG>A	c.4225_4234delCCATGCAGTG	NM_000038.5	0.18			4740
GOZILA1587	NA	MSS	SNV/Indel	TP53	17	7578540	5	N131fs	G>GAGGGC	c.385_389dupGCCCT	NM_000546.5	0.13			5943
																20-3006	SNV/Indel	POS	chr17	7578549	TP53	frameshiftInsertion	p.Asn131fs	c.380_381insCCCTG	0.533155	1901
																20-3006	SNV/Indel	POS	chr12	25398281	KRAS	missense	p.Gly13Asp	c.38G>A	0.21972	2972
																20-3006	SNV/Indel	POS	chr11	69518556	FGF19	missense	p.Ala30Val	c.89C>T	0.583691	1162
																20-3006	SNV/Indel	POS	chr16	3640784	SLX4	missense	p.Ala952Met	c.2854_2855delGCinsAT	0.636776	2188
																20-3006	SNV/Indel	POS	chr16	3831230	CREBBP	missense	p.Leu551Ile	c.1651C>A	0.323	3351
																20-3006	SNV/Indel	POS	chr16	89828408	FANCA	missense	p.His934Arg	c.2801A>G	0.391196	3653
																20-3006	SNV/Indel	POS	chr19	15288700	NOTCH3	missense	p.Gly1347Arg	c.4039G>C	0.400631	318
																20-3006	CNV	AMP	chr13	28578184	FLT3						6
																20-3006	CNV	AMP	chrX	66764988	AR						6.9
																20-3006	CNV	DEL	chr10	89624207	PTEN						0
																20-3006	CNV	DEL	chr14	68290249	RAD51B						0.54
																20-3006	CNV	AMP	chrX	76763768	ATRX						5.18
																20-3006	SNV/Indel	POS	chr12	133235881	POLE	missense	p.Arg1092Lys	c.3275G>A	0.0520833	96
																20-3006	SNV/Indel	POS	chr17	37618539	CDK12	missense	p.Glu72Gly	c.215A>G	0.1	23
GOZILA1577	0	MSS	SNV/Indel	FGFR2	10	123276909	8	D336D	G>A	c.1008C>T	NM_000141.4	0.16		rs769440184	6319
																01-3293	SNV/Indel	POS	chr12	25398284	KRAS	missense	p.Gly12Asp	c.35G>A	0.522654	619
																01-3293	SNV/Indel	POS	chr1	120471712	NOTCH2	missense	p.Arg1260His	c.3779G>A	0.408704	2003
																01-3293	SNV/Indel	POS	chr3	47164829	SETD2	missense	p.Arg433Cys	c.1297C>T	0.5725	2252
																01-3293	SNV/Indel	POS	chr17	33446553	RAD51D	missense	p.Thr27Lys	c.80C>A	0.568421	3051
																01-3293	SNV/Indel	POS	chr17	56439930	RNF43	missense	p.Arg221Gln	c.662G>A	0.4295	4093
																01-3293	SNV/Indel	POS	chr19	15288700	NOTCH3	missense	p.Gly1347Arg	c.4039G>C	0.385604	390
																01-3293	SNV/Indel	POS	chr21	44524489	U2AF1	missense	p.Lys23Arg	c.68A>G	0.179389	525
																01-3293	SNV/Indel	POS	chr13	32918784	BRCA2	missense	p.Pro2311Ser	c.6931C>T	0.0439024	205
																01-3293	SNV/Indel	POS	chr17	56787238	RAD51C	missense	p.Asp242Asn	c.724G>A	0.0462963	217
																01-3293	SNV/Indel	POS	chr5	67589015	PIK3R1	missense	p.Thr369Ile	c.1106C>T	0.0681818	968
GOZILA1579																01-3184	CNV	AMP	chr12	4383095	CCND2						30.13
																01-3184	SNV/Indel	POS	chr17	56436084	RNF43	nonsense	p.Tyr351Ter	c.1053C>A	0.568	2649
																01-3184	SNV/Indel	POS	chr12	25398284	KRAS	missense	p.Gly12Asp	c.35G>A	0.5585	2253
																01-3184	SNV/Indel	POS	chr17	7577095	TP53	missense	p.Asp281Glu	c.843C>G	0.576865	6091
																01-3184	SNV/Indel	POS	chr1	27101369	ARID1A	missense	p.Arg1551Cys	c.4651C>T	0.264605	1456
																01-3184	SNV/Indel	POS	chr5	131924421	RAD50	missense	p.Arg365Gln	c.1094G>A	0.142276	738
																01-3184	SNV/Indel	POS	chr9	135779171	TSC1	missense	p.Arg692Gln	c.2075G>A	0.617	2173
																01-3184	SNV/Indel	POS	chr16	3831230	CREBBP	missense	p.Leu551Ile	c.1651C>A	0.268342	2953
																01-3184	SNV/Indel	POS	chr17	56439930	RNF43	missense	p.Arg221Gln	c.662G>A	0.788394	5505
																01-3184	SNV/Indel	POS	chr5	67591104	PIK3R1	nonframeshiftDeletion	p.Lys567del	c.1698_1700delTAA	0.313267	1720
																01-3184	SNV/Indel	POS	chr1	27100181	ARID1A	nonframeshiftDeletion	p.Gln1327del	c.3999_4001delGCA	0.0512144	2008
																01-3184	SNV/Indel	POS	chr12	133202241	POLE	missense	p.Leu2216Pro	c.6647T>C	0.0535714	112
																01-3184	SNV/Indel	POS	chr5	67589015	PIK3R1	missense	p.Thr369Ile	c.1106C>T	0.0823589	1967
GOZILA1618	NA	MSS	SNV/Indel	NF1	17	29665144	45	R2269H	G>A	c.6806G>A	NM_001042492.2	0.17		rs562367786	5452
																16-2144	SNV/Indel	POS	chr5	67589015	PIK3R1	missense	p.Thr369Ile	c.1106C>T	0.0475	3087
																16-2144	SNV/Indel	POS	chr17	37618484	CDK12	missense	p.Gly54Arg	c.160G>A	0.136364	22
																16-2144	SNV/Indel	POS	chr2	48030693	MSH6	missense	p.Phe1103Ile	c.3307T>A	0.116728	1110
																16-2144	SNV/Indel	POS	chr12	25398284	KRAS	missense	p.Gly12Val	c.35G>T	0.300607	5860
																16-2144	SNV/Indel	POS	chr17	7577094	TP53	missense	p.Arg282Trp	c.844C>T	0.145178	3711
																16-2144	SNV/Indel	POS	chr4	153253861	FBXW7	frameshiftInsertion	p.Tyr291fs	c.871_872insT	0.258621	698
																16-2144	SNV/Indel	POS	chr12	25398284	KRAS	missense	p.Gly12Val	c.35G>T	0.269347	2598
																16-2144	SNV/Indel	POS	chr17	7577094	TP53	missense	p.Arg282Trp	c.844C>T	0.153153	4860
																16-2144	SNV/Indel	POS	chr3	52436395	BAP1	missense	p.Arg700Gln	c.2099G>A	0.158659	6290
																16-2144	SNV/Indel	POS	chr11	94203740	MRE11A	missense	p.Arg305Gln	c.914G>A	0.107554	3084
																16-2144	CNV	DEL	chrX	66764988	AR						0.28
																16-2144	CNV	DEL	chrX	76763768	ATRX						0.1
																16-2144	CNV	DEL	chrX	100611112	BTK						0
GOZILA1731
																20-2322	SNV/Indel	POS	chr12	25398284	KRAS	missense	p.Gly12Asp	c.35G>A	0.290873	3634
																20-2322	SNV/Indel	POS	chr1	120471712	NOTCH2	missense	p.Arg1260His	c.3779G>A	0.509774	3182
																20-2322	SNV/Indel	POS	chr10	43615084	RET	missense	p.Arg833His	c.2498G>A	0.226292	1993
																20-2322	SNV/Indel	POS	chr17	56439930	RNF43	missense	p.Arg221Gln	c.662G>A	0.497249	4959
																20-2322	SNV/Indel	POS	chr19	17945987	JAK3	missense	p.Arg651Gln	c.1952G>A	0.2145	2336
																20-2322	SNV/Indel	POS	chr5	67589015	PIK3R1	missense	p.Thr369Ile	c.1106C>T	0.0484848	1980
																20-2322	SNV/Indel	POS	chr2	48030693	MSH6	missense	p.Phe1103Ile	c.3307T>A	0.0559387	1322
GOZILA1779	NA	MSS	SNV/Indel	MAPK1	22	22127242	7	F296V	A>C	c.886T>G	NM_002745.4	0.22			4501
GOZILA1779	NA	MSS	SNV/Indel	MTOR	1	11259646	27	V1353E	GA>TT	c.4058_4059delTCinsAA	NM_004958.3	0.12			5869
GOZILA1779	NA	MSS	SNV/Indel	NOTCH1	9	139391407	34	G2262S	C>T	c.6784G>A	NM_017617.3	0.21	COSM4422898	rs780071276	5578
																24-3241	SNV/Indel	POS	chr3	41266137	CTNNB1	missense	p.Ser45Phe	c.134C>T	0.579235	1859
																24-3241	SNV/Indel	POS	chr12	25398281	KRAS	missense	p.Gly13Asp	c.38G>A	0.497996	4509
																24-3241	SNV/Indel	POS	chr17	7578236	TP53	missense	p.Tyr205His	c.613T>C	0.553277	2404
																24-3241	CNV	DEL	chrX	76763768	ATRX						0.7
																24-3241	SNV/Indel	POS	chr8	38285936	FGFR1	missense	p.Glu159Lys	c.475G>A	0.0500491	895
																24-3241	SNV/Indel	POS	chr3	41266133	CTNNB1	frameshiftDeletion	p.Ser45fs	c.134delC	0.573727	1893
GOZILA1895
																15-3178	SNV/Indel	POS	chr17	7578257	TP53	nonsense	p.Glu198Ter	c.592G>T	0.418337	2866
																15-3178	SNV/Indel	POS	chr12	25398284	KRAS	missense	p.Gly12Asp	c.35G>A	0.311904	3225
																15-3178	SNV/Indel	POS	chr1	120497840	NOTCH2	missense	p.Ile681Asn	c.2042T>A	0.438219	2196
																15-3178	SNV/Indel	POS	chr8	90965627	NBN	missense	p.Glu564Lys	c.1690G>A	0.544997	1775
																15-3178	SNV/Indel	POS	chr17	56435581	RNF43	missense	p.Arg519Gln	c.1556G>A	0.683183	2887
																15-3178	SNV/Indel	POS	chr19	15285063	NOTCH3	missense	p.Leu1518Met	c.4552C>A	0.431932	8427
																15-3178	CNV	AMP	chr8	128748723	MYC						5.54
																15-3178	SNV/Indel	POS	chr8	38285936	FGFR1	missense	p.Glu159Lys	c.475G>A	0.0557692	937
GOZILA3043
																11-3557	SNV/Indel	POS	chr12	25398284	KRAS	missense	p.Gly12Val	c.35G>T	0.258776	3683
																11-3557	SNV/Indel	POS	chr17	7577534	TP53	missense	p.Arg249Ser	c.747G>T	0.267401	2749
																11-3557	SNV/Indel	POS	chr3	37070334	MLH1	missense	p.Met490Thr	c.1469T>C	0.2675	2725
																11-3557	SNV/Indel	POS	chr9	139391403	NOTCH1	missense	p.Arg2263Gln	c.6788G>A	0.485618	1774
																11-3557	SNV/Indel	POS	chr9	139402516	NOTCH1	missense	p.Gln1134Arg	c.3401A>G	0.52658	4146
																11-3557	SNV/Indel	POS	chr11	69625164	FGF3	missense	p.Arg210Gln	c.629G>A	0.502751	5208
																11-3557	SNV/Indel	POS	chr18	48591892	SMAD4	missense	p.Gly352Glu	c.1055G>A	0.290204	1909
																11-3557	CNV	AMP	chr13	28578184	FLT3						6.76
																11-3557	CNV	AMP	chr13	48877965	RB1						5.46
																11-3557	SNV/Indel	POS	chr1	27100181	ARID1A	nonframeshiftDeletion	p.Gln1327del	c.3999_4001delGCA	0.0386857	2706
																11-3557	SNV/Indel	POS	chr2	48030693	MSH6	missense	p.Phe1103Ile	c.3307T>A	0.0394312	1550
																11-3557	SNV/Indel	POS	chr5	67589015	PIK3R1	missense	p.Thr369Ile	c.1106C>T	0.0459364	1980
GOZILA2473
																05-3520	SNV/Indel	POS	chr10	89720805	PTEN	frameshiftInsertion	p.Leu320fs	c.959_960insT	0.295363	2422
																05-3520	SNV/Indel	POS	chr12	25398284	KRAS	missense	p.Gly12Asp	c.35G>A	0.208312	2367
																05-3520	SNV/Indel	POS	chr9	139401847	NOTCH1	missense	p.Asp1185Asn	c.3553G>A	0.483984	8633
																05-3520	SNV/Indel	POS	chr17	41258531	BRCA1	missense	p.Leu52Phe	c.154C>T	0.451463	1490
																05-3520	SNV/Indel	POS	chr18	48604793	SMAD4	nonframeshiftDeletion	p.Leu540_Ile545del	c.1617_1634delACTTCATACCATGCCGAT	0.421407	1379
																05-3520	SNV/Indel	POS	chr4	55593609	KIT	missense	p.Glu562Lys	c.1684G>A	0.0407843	1294
																05-3520	SNV/Indel	POS	chr5	131930736	RAD50	missense	p.Ala657Thr	c.1969G>A	0.0368782	1164
																05-3520	SNV/Indel	POS	chr11	119148985	CBL	missense	p.Thr402Ile	c.1205C>T	0.0379747	1580
																05-3520	SNV/Indel	POS	chr11	125513729	CHEK1	missense	p.Ser286Phe	c.857C>T	0.0364501	1264
																05-3520	SNV/Indel	POS	chr13	28589829	FLT3	missense	p.Pro851Ser	c.2551C>T	0.0377517	1192
																05-3520	SNV/Indel	POS	chr15	88420203	NTRK3	missense	p.Gly828Glu	c.2483G>A	0.0350761	1520
																05-3520	SNV/Indel	POS	chrX	76944379	ATRX	nonsense	p.Gln176Ter	c.526C>T	0.0459184	1176
																05-3520	SNV/Indel	POS	chr1	27100181	ARID1A	nonframeshiftDeletion	p.Gln1327del	c.3999_4001delGCA	0.0418024	2526
																05-3520	SNV/Indel	POS	chr2	48030693	MSH6	missense	p.Phe1103Ile	c.3307T>A	0.0563948	2238
																05-3520	SNV/Indel	POS	chr5	67589015	PIK3R1	missense	p.Thr369Ile	c.1106C>T	0.0560841	5227
																05-3520	SNV/Indel	POS	chr9	21971128	CDKN2A	missense	p.Thr77Ile	c.230C>T	0.0490196	613
																05-3520	SNV/Indel	POS	chr9	22006119	CDKN2B	missense	p.Thr95Met	c.284C>T	0.0384088	972
																05-3520	SNV/Indel	POS	chr17	29553581	NF1	missense	p.Arg711Cys	c.2131C>T	0.0691824	803
																05-3520	SNV/Indel	POS	chr9	21971131	CDKN2A	missense	p.Ala76Val	c.227C>T	0.0685155	613
GOZILA3132	NA	MSS	SNV/Indel	TP53	17	7578388	5	R181H	C>T	c.542G>A	NM_000546.5	0.25	COSM10738	rs397514495	6047
																01-2463	SNV/Indel	POS	chr12	25398284	KRAS	missense	p.Gly12Val	c.35G>T	0.305093	2485
																01-2463	SNV/Indel	POS	chr17	7577094	TP53	missense	p.Arg282Trp	c.844C>T	0.354855	5521
																01-2463	SNV/Indel	POS	chr1	120471712	NOTCH2	missense	p.Arg1260His	c.3779G>A	1	3859
																01-2463	SNV/Indel	POS	chr3	10116221	FANCD2	missense	p.Thr908Ile	c.2723C>T	0.51952	2548
																01-2463	SNV/Indel	POS	chr5	149497346	PDGFRB	missense	p.Arg991His	c.2972G>A	0.562781	2180
																01-2463	SNV/Indel	POS	chr5	67589015	PIK3R1	missense	p.Thr369Ile	c.1106C>T	0.0495495	2511
																01-2463	SNV/Indel	POS	chr17	37618484	CDK12	missense	p.Gly54Arg	c.160G>A	0.25	32
																01-2463	SNV/Indel	POS	chr17	56435782	RNF43	missense	p.Thr452Ile	c.1355C>T	0.0543478	92
																01-2463	SNV/Indel	POS	chr2	48030693	MSH6	missense	p.Phe1103Ile	c.3307T>A	0.0612392	1431
GOZILA2589
																15-2645	SNV/Indel	POS	chr12	25398285	KRAS	missense	p.Gly12Cys	c.34G>T	0.554277	2527
																15-2645	SNV/Indel	POS	chr8	90967523	NBN	missense	p.Ser462Phe	c.1385C>T	0.766534	1261
																15-2645	SNV/Indel	POS	chr11	108139302	ATM	missense	p.Thr935Arg	c.2804C>G	0.52305	1134
																15-2645	SNV/Indel	POS	chr17	56439930	RNF43	missense	p.Arg221Gln	c.662G>A	0.404702	3463
																15-2645	CNV	AMP	chr13	28578184	FLT3						5.24
																15-2645	SNV/Indel	POS	chr2	16082317	MYCN	frameshiftDeletion	p.Pro45fs	c.132_135delCCCG	0.0914767	3684
GOZILA3822	NA	MSS	SNV/Indel	APC	5	112175673	16	K1462fs	AAAAG>A	c.4384_4387delAAGA	NM_000038.5	0.14	COSM19612		4123
																20-3137	SNV/Indel	POS	chr3	178927980	PIK3CA	missense	p.Cys420Arg	c.1258T>C	0.0566038	1431
																20-3137	SNV/Indel	POS	chr12	25398284	KRAS	missense	p.Gly12Val	c.35G>T	0.0805403	3708
																20-3137	SNV/Indel	POS	chr1	120497840	NOTCH2	missense	p.Ile681Asn	c.2042T>A	0.544817	2862
																20-3137	SNV/Indel	POS	chr3	10128928	FANCD2	missense	p.Ala1149Val	c.3446C>T	0.485613	2477
																20-3137	SNV/Indel	POS	chr3	37053562	MLH1	missense	p.Arg217Cys	c.649C>T	0.504509	4659
																20-3137	SNV/Indel	POS	chr5	176518037	FGFR4	missense	p.Thr179Ala	c.535A>G	0.624812	3921
																20-3137	SNV/Indel	POS	chr8	90990521	NBN	missense	p.Ile171Val	c.511A>G	0.555056	446
																20-3137	SNV/Indel	POS	chr12	133256131	POLE	missense	p.Asn177Ser	c.530A>G	0.515516	8299
																20-3137	SNV/Indel	POS	chr15	99467189	IGF1R	missense	p.Asn857Ser	c.2570A>G	0.4925	2518
																20-3137	SNV/Indel	POS	chr16	89838157	FANCA	missense	p.Asp694Asn	c.2080G>A	0.447844	3109
																20-3137	SNV/Indel	POS	chr18	48604793	SMAD4	frameshiftDeletion	p.Val539fs	c.1616delT	0.0512563	2963
																20-3137	CNV	DEL	chrX	76763768	ATRX						0.32
																20-3137	SNV/Indel	POS	chr19	52715982	PPP2R1A	missense	p.Arg183Trp	c.547C>T	0.0415208	4502
																20-3137	SNV/Indel	POS	chr1	27022904	ARID1A	nonsense	p.Gln4Ter	c.10C>T	0.0612245	49
																20-3137	SNV/Indel	POS	chr2	48030693	MSH6	missense	p.Phe1103Ile	c.3307T>A	0.04	1283
