# Supplementary material for: Clinical features associated with NeoRAS wild-type metastatic colorectal cancer A SCRUM-Japan GOZILA substudy
Source: Nat Commun. 2024 Jul 13;15:5885. doi: 10.1038/s41467-024-50026-4 (PMC11246505; doi:10.1038/s41467-024-50026-4)
Supplement: Supplementary file 8 — Source Data [file 41467_2024_50026_MOESM8_ESM.xlsx]

## Sheet: GroupA
Patient_ID	Site of original KRAS MT in tissue (codon)	KRAS codon12	KRAS codon13	KRAS codon59	KRAS codon61	KRAS codon117	KRAS codon146	NRAS codon12	NRAS codon13	NRAS codon59	NRAS codon61	NRAS codon117	NRAS codon146	KRAS exon2:0	Sex	Primary site	Right sided:1	Multi-organ:1	Liver	Lung	Lymph node	Peritoneum	Bone	Other meta	Treatment lines at the time of sampling	Line1-3:1	FOLFOXIRI	FOLFOX	FOLFIRI/CPT-11	CAPOX	CAPIRI/IRIS	FU/S-1/Cape	ICI	Rego	TAS	VEGF	EGFR	Other	Best response	RR	DCR	NeoRAS:1	Age
GOZILA0132	KRASG12C	1												0	M	C	1	1	1	1	0	0	0	0	4	0	0	1	0	0	0	0	0	0	0	1	0	0	SD	0	1	0	62.0 [25.0–85.0]
GOZILA1007	KRASG12D	1												0	F	R	0	1	1	0	1	0	0	0	6	0	0	0	0	0	0	0	0	0	0	0	0	1	PD	0	0	0
GOZILA1008	KRASG12V	1												0	F	T	1	1	1	1	0	0	0	0	5	0	0	0	0	0	0	0	0	1	0	0	0	0	NE	0	0	0
GOZILA1010	KRASG13D		1											0	F	C	1	1	1	1	0	1	0	0	2	1	0	0	0	0	1	0	0	0	0	1	0	0	SD	0	1	0
GOZILA1014	KRASG12C	1												1	M	R	0	1	1	1	1	0	0	0	4	0	0	0	0	0	0	0	0	1	0	0	0	0	PD	0	0	1
GOZILA1015	KRASG12D	1												0	F	S	0	0	0	0	0	0	0	1	2	1	0	0	0	0	0	0	0	0	1	0	0	0	NE	0	0	0
GOZILA1017	KRASG12D	1												0	F	S	0	1	1	0	1	0	0	0	5	0	0	0	0	0	0	0	0	1	0	0	0	0	NE	0	0	0
GOZILA1051	NRASQ61K										1			1	M	R	0	0	0	1	0	0	0	0	2	1	0	0	1	0	0	0	0	0	0	1	0	0	PR	1	1	1
GOZILA1061	KRASG13C		1											0	F	S	0	1	1	0	0	1	0	0	2	1	0	0	1	0	0	0	0	0	0	1	0	0	SD	0	1	0
GOZILA1066	KRASG13D		1											0	F	A	1	0	0	0	0	1	0	0	2	1	0	0	1	0	0	0	0	0	0	1	0	0	NE	0	0	1
GOZILA1067	KRASG12C	1												0	F	C	1	0	0	0	0	1	0	0	3	1	0	0	1	0	0	0	0	0	0	1	0	0	SD	0	1	1
GOZILA1071	KRASG13D		1											0	F	R	0	1	1	1	0	0	0	0	4	0	0	0	0	0	0	0	1	0	0	0	0	1	SD	0	1	0
GOZILA1088	KRASG13D		1											0	F	R	0	0	0	1	0	0	0	0	4	0	0	0	0	0	0	0	0	1	0	0	0	0	SD	0	1	0
GOZILA1096	KRASG12R	1												0	F	A	1	1	1	0	1	1	0	0	6	0	0	1	0	0	0	0	0	0	0	0	0	0	PD	0	0	0
GOZILA1115	KRASQ61H				1									1	M	C	1	1	1	1	1	0	0	0	3	1	0	0	0	0	0	0	0	0	1	0	0	0	NE	0	0	0
GOZILA1125	KRASG12V	1												0	F	R	0	1	0	1	1	0	0	0	4	0	0	0	0	0	0	0	1	0	0	0	0	0	SD	0	1	0
GOZILA1134	KRASG12S	1												0	M	A	1	1	0	1	0	1	0	0	3	1	0	0	0	0	0	0	0	0	1	1	0	0	SD	0	1	0
GOZILA1139	KRASG12V	1												0	M	R	0	1	0	1	1	0	0	0	5	0	0	0	0	0	0	0	0	1	0	0	0	0	SD	0	1	0
GOZILA1141	KRASG12D	1												0	F	S	0	1	0	1	0	1	0	0	2	1	0	0	0	0	0	0	0	0	0	1	0	0	NE	0	0	0
GOZILA1176	KRASA146P						1							1	M	S	0	0	0	0	0	1	0	0	3	1	0	0	1	0	0	0	0	0	0	1	0	0	SD	0	1	1
GOZILA1187	KRASG12V	1												0	M	R	0	1	0	1	0	1	0	1	1	1	0	0	1	0	0	0	0	0	0	1	0	0	SD	0	1	1
GOZILA1246	KRASG12D	1												0	F	R	0	1	1	0	0	0	1	0	3	1	0	0	0	0	0	0	0	0	1	0	0	0	SD	0	1	0
GOZILA1271	KRASG12V	1												0	F	C	1	1	0	1	1	0	1	0	1	1	0	0	0	1	0	0	0	0	0	1	0	0	SD	0	1	0
GOZILA1276	KRASG12D	1												0	M	R	0	0	0	1	0	0	0	0	5	0	0	0	0	0	0	0	0	1	0	0	0	0	PR	1	1	0
GOZILA1284	KRASG12D	1												0	M	R	0	1	0	1	1	0	0	0	4	0	0	0	0	0	0	0	0	0	1	1	0	0	PD	0	0	0
GOZILA1298	KRASG12D	1												0	F	S	0	0	0	0	0	1	0	0	3	1	0	0	1	0	0	0	0	0	0	1	0	0	PD	0	0	1
GOZILA1307	KRASG13D		1											0	F	C	1	1	0	1	0	1	0	0	4	0	0	0	0	0	0	0	0	0	1	1	0	0	PD	0	0	0
GOZILA1308	KRASG12D	1												0	F	C	1	1	1	1	0	0	0	0	7	0	0	0	0	0	0	0	0	1	0	0	0	0	NE	0	0	0
GOZILA1312	KRASQ61H				1									1	F	R	0	0	0	1	0	0	0	0	1	1	0	1	0	0	0	0	0	0	0	1	0	0	PR	1	1	1
GOZILA1316	KRASG12A	1												0	F	R	0	0	0	1	0	0	0	0	3	1	0	0	1	0	0	0	0	0	0	1	0	0	SD	0	1	1
GOZILA1338	KRASG12D	1												0	M	R	0	1	0	1	1	0	0	0	8	0	0	0	0	0	0	0	0	1	0	0	0	0	NE	0	0	0
GOZILA1359	NRASG13R								1					1	M	A	1	1	0	1	1	1	0	0	2	1	0	0	1	0	0	0	0	0	0	1	0	0	SD	0	1	0
GOZILA1360	KRASG12V	1												0	M	R	0	1	1	1	0	0	0	0	7	0	0	0	0	0	0	0	0	0	1	0	0	0	NE	0	0	0
GOZILA1362	KRASG12D	1												0	M	R	0	1	1	1	0	0	1	0	5	0	0	0	0	0	0	0	0	1	0	0	0	0	PD	0	0	0
GOZILA1372	KRASG12D	1												0	F	A	1	1	1	1	0	1	0	0	3	1	1	0	0	0	0	0	0	0	0	0	0	0	SD	0	1	0
GOZILA1373	KRASG12V	1												0	F	R	0	0	1	0	0	0	0	0	5	0	0	0	0	1	0	0	0	0	0	1	0	0	SD	0	1	0
GOZILA1378	KRASG12D	1												0	M	S	0	1	1	0	1	1	0	0	3	1	0	0	0	0	0	0	0	0	1	0	0	0	NE	0	0	0
GOZILA1381	KRASG12C	1												0	F	A	1	1	1	0	0	1	0	0	3	1	0	0	0	0	0	1	0	0	0	1	0	0	PD	0	0	0
GOZILA1388	KRASG13D		1											0	F	D	0	0	0	0	1	0	0	0	1	1	0	0	0	1	0	0	0	0	0	0	0	0	PD	0	0	0
GOZILA1389	KRASG12D	1												0	M	R	0	1	0	1	0	0	1	0	2	1	0	0	1	0	0	0	0	0	0	1	0	0	SD	0	1	0
GOZILA1395	KRASG12D	1												0	F	S	0	1	1	1	0	0	0	0	5	0	0	0	0	1	0	0	0	0	0	1	0	0	SD	0	1	0
GOZILA1399	KRASG12C	1												0	F	R	0	1	1	1	0	0	0	0	6	0	0	0	0	1	0	0	0	0	0	1	0	0	PD	0	0	0
GOZILA1404	KRASG12C	1												0	M	R	0	1	1	1	0	0	0	0	2	1	0	0	0	0	0	0	0	0	0	1	0	0	PD	0	0	0
GOZILA1431	KRASG13D		1											0	F	S	0	1	1	1	0	0	0	0	1	1	0	0	0	0	0	1	0	0	0	1	0	0	SD	0	1	0
GOZILA1432	KRASG12D	1												0	M	A	1	2	0	0	0	0	0	0	1	1	0	0	0	1	0	0	0	0	0	0	0	0	SD	0	1	0
GOZILA1436	KRASG13D		1											0	F	A	1	1	1	0	0	0	1	0	2	1	0	0	0	0	0	0	0	0	0	1	0	0	SD	0	1	0
GOZILA1437	KRASG12D	1												0	M	A	1	1	1	0	1	0	1	0	3	1	0	0	0	0	0	0	1	0	0	0	0	0	SD	0	1	0
GOZILA1442	KRASG12V	1												0	F	A	1	1	1	1	0	0	0	0	3	1	0	0	0	0	0	0	0	0	0	1	0	0	NE	0	0	1
GOZILA1443	KRASG12D	1												0	F	R	0	0	0	1	0	0	0	0	2	1	0	0	1	0	0	0	0	0	0	1	0	0	SD	0	1	0
GOZILA1445	KRASG12V	1												0	F	S	0	1	1	1	0	0	1	0	7	0	0	0	0	0	0	0	0	1	0	0	0	0	PD	0	0	0
GOZILA1469	KRASA146T						1							1	F	R	0	1	1	1	0	0	0	0	1	1	0	1	0	0	0	0	0	0	0	1	0	0	SD	0	1	0
GOZILA1480	KRASG12D	1												0	M	R	0	1	1	1	1	0	0	0	2	1	0	1	0	0	0	0	0	0	0	0	1	0	PR	1	1	0
GOZILA1487	NRASQ61R										1			1	M	R	0	1	1	0	1	0	0	0	4	0	0	0	0	0	0	0	0	1	0	0	0	0	PD	0	0	0
GOZILA1493	KRASG12D	1												0	M	R	0	1	1	0	1	0	0	0	4	0	0	0	0	0	0	0	0	0	1	0	0	0	SD	0	1	0
GOZILA1515	KRASG12A	1												0	M	R	0	1	1	1	0	0	0	0	3	1	0	0	0	0	0	0	0	0	1	1	0	0	PD	0	0	0
GOZILA1521	KRASG13D		1											0	M	S	0	1	1	1	0	0	0	0	6	0	0	0	0	0	0	1	0	0	0	0	0	0	NE	0	0	0
GOZILA1548	KRASG12C	1												0	M	R	0	1	1	1	1	0	0	0	2	1	0	0	1	0	0	0	0	0	0	1	0	0	PD	0	0	0
GOZILA1559	KRASG13D		1											0	M	S	0	0	1	0	0	0	0	0	2	1	0	0	1	0	0	0	0	0	0	1	0	0	PD	0	0	0
GOZILA1563	KRASG12V	1												0	F	D	0	0	1	0	0	0	0	0	2	1	0	0	0	0	0	0	0	0	1	1	0	0	PD	0	0	0
GOZILA1564	KRASG12D	1												0	M	S	0	1	1	1	0	0	0	1	1	1	1	0	0	0	0	0	0	0	0	1	0	0	SD	0	1	0
GOZILA1577	KRASG12D	1												0	M	S	0	0	0	1	0	0	0	0	1	1	0	1	0	0	0	0	0	0	0	1	0	0	SD	0	1	1
GOZILA1579	KRASG12D	1												0	F	S	0	0	0	0	0	1	0	0	1	1	0	1	0	0	0	0	0	0	0	1	0	0	SD	0	1	1
GOZILA1587	KRASG13D		1											0	F	C	1	1	1	1	0	0	0	0	1	1	1	0	0	0	0	0	0	0	0	1	0	0	SD	0	1	1
GOZILA1610	KRASG12C	1												0	M	R	0	0	0	1	0	0	0	0	2	1	0	0	1	0	0	0	0	0	0	1	0	0	SD	0	1	0
GOZILA1615	KRASG12V	1												0	F	S	0	1	1	1	1	1	0	0	2	1	0	0	1	0	0	0	0	0	0	1	0	0	PD	0	0	0
GOZILA1617	KRASG12V	1												0	F	S	0	1	1	1	0	1	0	0	2	1	0	1	0	0	0	0	0	0	0	1	0	0	SD	0	1	0
GOZILA1618	KRASG12V	1												0	M	R	0	0	0	1	0	0	0	0	2	1	0	0	1	0	0	0	0	0	0	1	0	0	SD	0	1	1
GOZILA1624	KRASG13C		1											0	M	R	0	0	0	1	0	0	0	0	1	1	0	0	0	0	0	1	0	0	0	1	0	0	PR	1	1	1
GOZILA1629	KRASG12V	1												0	M	R	0	0	0	1	0	0	0	0	2	1	0	0	1	0	0	0	0	0	0	1	0	0	SD	0	1	0
GOZILA1636	KRASG12V	1												0	M	C	1	1	0	1	1	0	0	1	4	0	0	0	1	0	0	0	0	0	0	1	0	0	PD	0	0	0
GOZILA1646	KRASG12C	1												0	M	T	1	1	1	1	0	0	0	0	4	0	0	0	0	0	0	0	0	0	1	0	0	0	PD	0	0	0
GOZILA1655	KRASG12D	1												0	F	R	0	1	1	1	1	0	0	0	3	1	0	0	0	0	0	0	0	0	1	0	0	0	NE	0	0	0
GOZILA1671	KRASG12C	1												0	M	R	0	1	1	1	0	0	0	0	1	1	1	0	0	0	0	0	0	0	0	1	0	0	SD	0	1	0
GOZILA1671	KRASG12C	1												0	M	R	0	1	1	1	0	0	0	0	1	1	1	0	0	0	0	0	0	0	0	1	0	0	SD	0	1	1
GOZILA1673	KRASG12V	1												0	F	A	1	1	1	1	1	0	0	0	5	0	0	0	0	0	0	0	0	1	0	0	0	0	PD	0	0	0
GOZILA1675	KRASG12D	1												0	M	S	0	0	1	0	0	0	0	0	3	1	0	0	1	0	0	0	0	0	0	1	0	0	SD	0	1	0
GOZILA1683	KRASG12D	1												0	M	R	0	1	0	0	1	1	0	0	3	1	0	0	0	0	0	1	0	0	0	1	0	0	SD	0	1	0
GOZILA1695	KRASG12V	1												0	F	R	0	0	0	1	0	0	0	0	1	1	0	0	0	1	0	0	0	0	0	1	0	0	PR	1	1	0
GOZILA1696	KRASG12V	1												0	M	R	0	1	1	1	0	0	0	1	2	1	0	0	1	0	0	0	0	0	0	0	0	0	SD	0	1	0
GOZILA1711	KRASG12D	1												0	F	R	0	0	0	0	1	0	0	0	2	1	0	0	1	0	0	0	0	0	0	0	0	0	SD	0	1	1
GOZILA1721	KRASG12V	1												0	F	R	0	1	0	1	1	1	0	0	2	1	0	0	1	0	0	0	0	0	0	1	0	0	PR	1	1	0
GOZILA1730	KRASA146V						1							1	M	A	1	1	1	0	0	1	0	0	6	0	0	0	0	0	0	0	0	1	0	0	0	0	SD	0	1	0
GOZILA1731	KRASG12D	1												0	F	R	0	0	0	1	0	0	0	0	1	1	0	1	0	0	0	0	0	0	0	1	0	0	SD	0	1	1
GOZILA1733	KRASG13D		1											0	F	A	1	1	1	1	0	0	0	0	2	1	0	0	0	1	0	0	0	0	0	1	0	0	SD	0	1	0
GOZILA1752	KRASG12C	1												0	M	S	0	1	1	1	0	0	0	0	1	1	0	0	1	0	0	0	0	0	0	1	0	0	SD	0	1	0
GOZILA1763	KRASG12D	1												0	M	R	0	0	0	0	1	0	0	0	1	1	0	1	0	0	0	0	0	0	0	1	0	0	PD	0	0	0
GOZILA1774	KRASG12A	1												0	F	S	0	1	1	0	1	0	0	0	4	0	0	0	0	0	0	0	0	1	0	0	0	0	PD	0	0	0
GOZILA1777	KRASG13D		1											0	M	C	1	1	1	0	0	1	0	0	4	0	0	0	1	0	0	0	0	0	0	1	0	0	PD	0	0	0
GOZILA1778	KRASG13D		1											0	M	R	0	1	0	1	0	0	1	0	5	0	0	1	0	0	0	0	0	0	0	1	0	0	SD	0	1	0
GOZILA1779	KRASG13D		1											0	M	A	1	1	0	0	1	1	0	0	1	1	0	0	1	0	0	0	0	0	0	1	0	0	PR	1	1	1
GOZILA1799	KRASG12D	1												0	F	R	0	1	0	1	0	1	0	0	7	0	0	0	1	0	0	0	0	0	0	1	0	0	SD	0	1	0
GOZILA1803	KRASG13D		1											0	M	C	1	1	1	1	1	1	0	0	2	1	0	0	1	0	0	0	0	0	0	0	0	0	PR	1	1	0
GOZILA1804	KRASQ61H				1									1	M	R	0	1	0	1	0	0	1	1	4	0	0	0	0	0	0	1	0	0	0	1	0	0	PD	0	0	0
GOZILA1805	KRASQ61K				1									1	F	T	1	0	0	1	0	0	0	0	6	0	0	0	0	0	0	0	0	0	1	1	0	0	SD	0	1	1
GOZILA1809	KRASG12C	1												0	M	S	0	1	1	1	0	1	0	1	1	1	0	0	0	0	0	0	0	0	0	1	0	0	SD	0	1	0
GOZILA1825	KRASG12D	1												0	F	S	0	0	1	0	0	0	0	0	2	1	0	0	1	0	0	0	0	0	0	0	0	0	SD	0	1	0
GOZILA1830	KRAS G12S	1												0	M	R	0	0	0	1	0	0	0	0	2	1	0	0	0	0	0	0	0	0	0	1	0	0	SD	0	1	1
GOZILA1844	KRASG12D	1												0	M	R	0	1	1	1	1	0	0	0	2	1	0	0	1	0	0	0	0	0	0	1	0	0	SD	0	1	0
GOZILA1859	KRASG12D	1												0	M	S	0	1	1	1	1	0	1	0	2	1	0	1	0	0	0	0	0	0	0	1	0	0	SD	0	1	0
GOZILA1865	KRASG12D	1												0	M	R	0	1	1	0	1	1	0	0	1	1	0	0	0	1	0	0	0	0	0	1	0	0	SD	0	1	0
GOZILA1870	KRASK117N					1								1	M	C	1	1	1	1	0	0	0	0	2	1	0	0	1	0	0	0	0	0	0	1	0	0	PD	0	0	0
GOZILA1880	KRASG12D	1												0	F	S	0	1	1	1	0	0	0	0	4	0	0	0	0	0	0	0	0	0	1	1	0	0	SD	0	1	0
GOZILA1881	KRASG12D	1												0	M	R	0	1	1	1	1	0	0	0	1	1	0	1	0	0	0	0	0	0	0	1	0	0	PR	1	1	0
GOZILA1885	NRASG12D							1						1	F	R	0	1	0	1	1	0	0	0	3	1	0	0	0	0	0	0	0	0	1	1	0	0	SD	0	1	0
GOZILA1887	KRASG12S	1												0	M	R	0	1	1	1	0	1	0	0	1	1	0	0	0	0	0	0	0	0	0	1	0	0	SD	0	1	0
GOZILA1892	KRASG12V	1												0	F	A	1	1	1	1	0	0	0	0	4	0	0	0	0	0	0	0	0	0	1	0	0	0	PD	0	0	0
GOZILA1893	KRASG12V	1												0	F	T	1	1	0	0	0	1	0	1	1	1	0	0	0	1	0	0	0	0	0	1	0	0	SD	0	1	0
GOZILA1894	KRASG12A	1												0	F	R	0	1	1	0	0	0	0	1	2	1	0	0	1	0	0	0	0	0	0	1	0	0	SD	0	1	0
GOZILA1895	KRASG12D	1												0	F	S	0	1	0	0	0	1	0	1	2	1	0	0	0	1	0	0	0	0	0	1	0	0	NE	0	0	1
GOZILA1909	KRASA146P						1							1	M	R	0	0	0	0	0	0	1	0	2	1	0	1	0	0	0	0	0	0	0	1	0	0	SD	0	1	0
GOZILA1919	KRASG12V	1												0	F	R	0	1	0	1	0	1	0	0	2	1	0	0	1	0	0	0	0	0	0	1	0	0	SD	0	1	0
GOZILA1921	KRASG12V	1												0	M	R	0	0	0	1	0	0	0	0	1	1	1	0	0	0	0	0	0	0	0	1	0	0	SD	0	1	0
GOZILA1928	KRASG12C	1												0	F	S	0	1	1	1	0	0	0	0	4	0	0	1	0	0	0	0	0	0	0	0	0	0	PD	0	0	0
GOZILA1933	KRASG12V	1												0	M	A	1	1	1	0	0	1	0	0	1	1	0	0	0	1	0	0	0	0	0	1	0	0	SD	0	1	0
GOZILA1982	KRASQ61L				1									1	F	S	0	1	1	0	1	0	0	0	1	1	0	1	0	0	0	0	0	0	0	0	0	0	SD	0	1	0
GOZILA2002	KRASG12V	1												0	M	R	0	1	1	1	1	0	0	0	3	1	0	0	0	0	0	0	0	0	1	1	0	0	SD	0	1	0
GOZILA2008	KRASG12V	1												0	F	S	0	1	1	1	0	0	0	0	3	1	0	0	0	0	0	0	0	0	1	1	0	0	SD	0	1	0
GOZILA2012	KRASQ61L				1									1	M	C	1	0	0	1	0	0	0	0	2	1	0	0	1	0	0	0	0	0	0	1	0	0	SD	0	1	0
GOZILA2022	KRASG12D	1												0	M	C	1	1	1	0	0	1	0	0	4	0	0	0	0	0	0	1	0	0	0	1	0	0	PD	0	0	0
GOZILA2031	NRASQ61K										1			1	M	R	0	0	0	0	1	0	0	0	1	1	0	1	0	0	0	0	0	0	0	1	0	0	SD	0	1	0
GOZILA2049	KRASG12D	1												0	M	R	0	2	0	0	0	0	0	0	1	1	0	0	0	1	0	0	0	0	0	0	0	0	PD	0	0	0
GOZILA2058	KRASG13D		1											0	F	R	0	1	1	1	0	1	0	0	2	1	0	0	1	0	0	0	0	0	0	1	0	0	SD	0	1	0
GOZILA2061	KRASG12D	1												0	F	R	0	1	1	1	0	0	1	0	2	1	0	0	0	0	0	0	0	0	1	1	0	0	PD	0	0	0
GOZILA2064	NRASQ61H										1			1	F	R	0	1	0	1	1	1	0	0	3	1	0	1	0	0	0	0	0	0	0	0	0	0	PD	0	0	0
GOZILA2073	KRASG13D		1											0	F	R	0	1	1	1	0	0	0	0	5	0	0	0	0	0	0	0	0	1	0	0	0	0	SD	0	1	0
GOZILA2080	KRASG12V	1												0	M	R	0	1	1	0	1	0	0	0	2	1	1	0	0	0	0	0	0	0	0	1	0	0	SD	0	1	0
GOZILA2090	KRASG12V	1												0	F	R	0	0	0	1	0	0	0	0	1	1	0	0	0	1	0	0	0	0	0	1	0	0	SD	0	1	0
GOZILA2099	KRASK117N					1								1	M	R	0	1	1	1	1	0	0	0	1	1	0	0	1	0	0	0	0	0	0	1	0	0	SD	0	1	0
GOZILA2111	KRASG12D	1												0	F	R	0	0	0	1	0	0	0	0	4	0	0	0	0	0	0	0	0	0	1	1	0	0	SD	0	1	1
GOZILA2134	KRASG12C	1												0	M	S	0	1	1	0	1	0	0	0	2	1	0	0	1	0	0	0	0	0	0	1	0	0	SD	0	1	0
GOZILA2177	KRASG12V	1												0	F	A	1	1	1	0	1	0	0	0	3	1	0	0	1	0	0	0	0	0	0	0	0	0	PD	0	0	0
GOZILA2180	KRASG13D		1											0	M	R	0	1	1	1	0	0	0	0	1	1	0	0	0	1	0	0	0	0	0	0	0	0	SD	0	1	0
GOZILA2183	KRASG12D	1												0	M	R	0	1	1	0	1	0	1	0	2	1	0	0	0	0	0	0	0	0	1	1	0	0	PD	0	0	0
GOZILA2187	KRASG13D		1											0	F	C	1	1	1	0	1	1	0	0	3	1	0	0	0	0	0	0	0	0	1	1	0	0	PD	0	0	1
GOZILA2208	KRASG12D	1												0	M	T	1	0	1	0	0	0	0	0	3	1	0	0	0	0	0	0	0	0	0	0	1	0	PD	0	0	0
GOZILA2213	KRASA146T						1							1	M	R	0	1	0	1	1	0	0	0	4	0	0	0	0	0	0	0	0	0	1	0	0	0	SD	0	1	0
GOZILA2216	KRASG12V	1												0	M	A	1	1	1	1	0	0	0	0	1	1	1	0	0	0	0	0	0	0	0	1	0	0	PR	1	1	0
GOZILA2221	KRASG12C	1												0	M	S	0	1	0	1	0	0	0	1	1	1	0	0	0	1	0	0	0	0	0	0	0	0	SD	0	1	0
GOZILA2228	KRASG12S	1												0	F	C	1	0	1	0	0	0	0	0	2	1	0	0	0	0	0	0	0	0	0	1	0	0	SD	0	1	0
GOZILA2230	KRASG12D	1												0	F	A	1	1	1	1	1	0	0	0	1	1	0	0	0	0	0	0	0	0	0	1	0	0	PR	1	1	0
GOZILA2253	KRASG13D		1											0	M	R	0	1	1	1	0	0	0	0	1	1	0	0	0	0	0	0	0	0	0	1	0	0	PD	0	0	0
GOZILA2264	KRASG12V	1												0	F	S	0	1	1	1	0	0	0	0	1	1	0	0	0	1	0	0	0	0	0	1	0	0	SD	0	1	0
GOZILA2268	KRASG12D	1												0	M	R	0	1	0	1	1	0	0	0	1	1	0	0	0	0	0	0	0	0	0	1	0	0	SD	0	1	0
GOZILA2283	NRASG13R								1					1	M	R	0	0	0	1	0	0	0	0	3	1	0	0	0	0	0	0	0	0	0	1	0	1	PR	1	1	0
GOZILA2286	KRASG12R	1												0	M	S	0	1	1	1	0	0	0	0	2	1	0	0	0	0	0	0	0	0	0	1	0	0	SD	0	1	0
GOZILA2292	KRASG12S	1												0	M	S	0	1	1	1	0	0	0	0	2	1	0	0	0	1	0	0	0	0	0	1	0	0	SD	0	1	0
GOZILA2294	KRASG12D	1												0	F	R	0	1	0	1	1	1	0	0	5	0	0	0	0	0	0	0	0	0	1	1	0	0	SD	0	1	0
GOZILA2297	KRASG12S	1												0	F	S	0	1	1	0	0	1	0	0	1	1	0	0	0	1	0	0	0	0	0	1	0	0	PR	1	1	0
GOZILA2302	KRASG12V	1												0	F	S	0	1	0	1	1	0	1	1	2	1	0	0	1	0	0	0	0	0	0	1	0	0	PD	0	0	0
GOZILA2303	KRASG12V	1												0	M	S	0	1	1	0	1	0	0	0	1	1	0	0	0	0	1	0	0	0	0	0	0	0	PD	0	0	0
GOZILA2306	KRASG13D		1											0	F	R	0	0	0	1	0	0	0	0	6	0	0	0	1	0	0	0	0	0	0	0	1	0	PD	0	0	0
GOZILA2341	KRASA146V						1							1	F	R	0	0	1	0	0	0	0	0	1	1	0	1	0	0	0	0	0	0	0	1	0	0	SD	0	1	0
GOZILA2343	KRASQ61H				1									1	M	R	0	1	1	1	0	0	1	0	5	0	0	0	0	0	0	0	0	1	0	0	0	0	NE	0	0	0
GOZILA2348	KRASG12V	1												0	F	R	0	1	0	1	1	0	0	0	4	0	0	0	0	0	0	0	0	1	0	0	0	0	NE	0	0	0
GOZILA2349	KRASG13D		1											0	F	A	1	1	1	0	0	0	0	1	4	0	0	0	1	0	0	0	0	0	0	1	0	0	SD	0	1	0
GOZILA2397	KRASG13D		1											0	M	R	0	1	1	1	0	0	0	0	2	1	0	0	1	0	0	0	0	0	0	1	0	0	SD	0	1	0
GOZILA2399	KRASG12D	1												0	F	S	0	1	1	1	1	0	0	0	2	1	0	0	1	0	0	0	0	0	0	1	0	0	SD	0	1	0
GOZILA2412	KRASG12A	1												0	M	R	0	1	1	0	0	1	0	0	1	1	0	0	0	1	0	0	0	0	0	0	0	0	SD	0	1	0
GOZILA2446	KRASG12V	1												0	M	R	0	0	0	1	0	0	0	0	3	1	0	0	1	0	0	0	0	0	0	1	0	0	PD	0	0	1
GOZILA2448	KRASG12D	1												0	F	R	0	1	0	1	1	0	0	0	4	0	0	0	0	0	0	0	0	0	1	0	0	0	SD	0	1	0
GOZILA2453	KRASG13D		1											0	F	A	1	1	1	0	0	1	0	0	5	0	0	0	0	0	0	0	0	0	1	1	0	0	PD	0	0	0
GOZILA2459	KRASG12D	1												0	F	R	0	1	1	0	0	1	0	1	3	1	0	0	0	0	0	0	0	0	1	1	0	0	PD	0	0	0
GOZILA2461	KRASG12D	1												0	F	A	1	0	1	0	0	0	0	0	4	0	0	0	0	0	0	0	0	0	1	0	0	0	PD	0	0	0
GOZILA2465	KRASG12D	1												0	M	C	1	0	0	0	0	1	0	0	3	1	0	0	0	0	0	1	0	0	0	1	0	0	SD	0	1	1
GOZILA2468	KRAS G12S	1												0	F	T	1	0	0	1	0	0	0	0	1	1	0	0	0	1	0	0	0	0	0	1	0	0	PR	1	1	1
GOZILA2470	NRASG12D							1						1	M	R	0	0	0	0	1	0	0	0	2	1	0	0	0	0	0	1	0	0	0	0	0	0	SD	0	1	0
GOZILA2473	KRASG12A	1												0	F	R	0	1	0	0	0	1	0	1	2	1	0	1	0	0	0	0	0	0	0	1	0	0	SD	0	1	1
GOZILA2492	NRASG12A							1						1	M	R	0	0	0	0	0	1	0	0	1	1	0	0	1	0	0	0	0	0	0	1	0	0	SD	0	1	0
GOZILA2499	KRASG12V	1												0	F	R	0	1	1	1	0	0	0	0	1	1	0	1	0	0	0	0	0	0	0	1	0	0	PR	1	1	0
GOZILA2503	KRASG12V	1												0	F	S	0	1	1	1	0	0	0	0	2	1	0	0	0	0	0	0	0	0	1	1	0	0	SD	0	1	0
GOZILA2505	KRASG12C	1												0	M	R	0	1	1	0	1	0	0	0	2	1	0	0	1	0	0	0	0	0	0	1	0	0	SD	0	1	0
GOZILA2520	KRASG12D	1												0	M	T	1	0	0	0	0	1	0	0	4	0	0	0	0	0	0	0	0	1	0	0	0	0	NE	0	0	0
GOZILA2544	KRASG12V	1												0	M	R	0	1	1	1	1	1	0	0	1	1	0	0	0	1	0	0	0	0	0	1	0	0	SD	0	1	0
GOZILA2551	KRASG12D	1												0	F	T	1	1	0	1	1	1	0	0	2	1	0	0	1	0	0	0	0	0	0	1	0	0	PR	1	1	0
GOZILA2556	KRASG13D		1											0	M	R	0	0	0	1	0	0	0	0	4	0	0	0	0	0	0	0	0	1	0	0	0	0	SD	0	1	0
GOZILA2566	KRASG12V	1												0	F	C	1	1	0	0	1	1	0	0	1	1	0	0	0	1	0	0	0	0	0	1	0	0	SD	0	1	0
GOZILA2573	KRASG13D		1											0	M	R	0	1	0	1	1	0	0	0	3	1	0	0	0	0	0	0	0	0	1	1	0	0	SD	0	1	0
GOZILA2576	KRASG12V	1												0	M	A	1	0	0	1	0	0	0	0	1	1	0	0	0	1	0	0	0	0	0	1	0	0	SD	0	1	1
GOZILA2579	KRASG13D		1											0	M	R	0	1	0	1	1	0	0	0	2	1	0	0	1	0	0	0	0	0	0	1	0	0	SD	0	1	0
GOZILA2580	KRASQ61R				1									1	M	D	0	0	1	0	0	0	0	0	3	1	0	0	0	0	0	0	0	0	1	0	0	0	SD	0	1	0
GOZILA2581	KRASG12D	1												0	M	R	0	1	1	0	1	1	0	0	2	1	0	0	0	0	0	0	0	0	1	1	0	0	PD	0	0	0
GOZILA2586	KRASG13D		1											0	F	S	0	1	1	1	0	0	1	0	1	1	0	1	0	0	0	0	0	0	0	1	0	0	SD	0	1	0
GOZILA2587	KRASG12C	1												0	F	A	1	1	1	0	0	1	0	1	2	1	0	0	0	0	1	0	0	0	0	1	0	0	SD	0	1	0
GOZILA2588	KRASG12D	1												0	F	S	0	1	1	1	0	0	0	0	3	1	0	0	0	0	0	0	0	0	1	1	0	0	SD	0	1	0
GOZILA2589	KRASG12C	1												0	F	A	1	0	0	0	0	1	0	0	2	1	0	0	0	0	0	0	0	0	0	1	0	0	PR	1	1	1
GOZILA2594	NRASG12C							1						1	F	S	0	1	1	1	0	0	0	0	1	1	0	0	0	1	0	0	0	0	0	0	0	0	PD	0	0	1
GOZILA2599	KRASG12C	1												0	F	S	0	1	1	0	1	0	0	0	8	0	0	0	0	0	0	0	0	0	1	1	0	0	NE	0	0	0
GOZILA2603	KRASG12S	1												0	M	R	0	0	0	0	0	1	0	0	3	1	0	0	0	0	0	0	0	0	1	1	0	0	PR	1	1	0
GOZILA2611	KRASG12V	1												0	M	R	0	1	1	1	0	0	0	0	2	1	0	0	1	0	0	0	0	0	0	1	0	0	SD	0	1	0
GOZILA2618	KRASG12V	1												0	M	R	0	0	0	1	0	0	0	0	2	1	0	0	1	0	0	0	0	0	0	1	0	0	NE	0	0	1
GOZILA2621	KRASG12V	1												0	M	S	0	1	0	1	1	1	0	0	6	0	0	0	0	0	0	0	0	1	0	0	0	0	SD	0	1	0
GOZILA2632	KRASG12D	1												0	F	R	0	0	0	0	0	1	0	0	1	1	0	0	1	0	0	0	0	0	0	1	0	0	PD	0	0	1
GOZILA2641	KRASG12V	1												0	F	R	0	0	0	0	0	1	0	0	1	1	0	0	0	1	0	0	0	0	0	1	0	0	NE	0	0	0
GOZILA3007	KRASG12C	1												0	F	C	1	0	1	0	0	0	0	0	4	0	0	0	0	0	0	0	0	1	0	0	0	0	NE	0	0	0
GOZILA3032	KRASG12V	1												0	F	A	1	0	1	0	0	0	0	0	1	1	0	0	1	0	0	0	0	0	0	1	0	0	NE	0	0	0
GOZILA3043	KRASG12V	1												0	F	C	1	0	0	0	0	1	0	0	2	1	0	0	0	0	0	0	0	0	1	1	0	0	PD	0	0	1
GOZILA3058	NRASG12D							1						1	F	S	0	0	0	1	0	0	0	0	3	1	0	1	0	0	0	0	0	0	0	1	0	0	PD	0	0	0
GOZILA3062	KRASG12V	1												0	M	R	0	1	1	0	1	0	0	0	1	1	0	0	0	1	0	0	0	0	0	1	0	0	PR	1	1	0
GOZILA3070	KRASG12S	1												0	M	T	1	0	1	0	0	0	0	0	1	1	0	0	0	1	0	0	0	0	0	1	0	0	PR	1	1	0
GOZILA3083	KRASG12C	1												0	F	A	1	0	0	0	0	1	0	0	1	1	0	0	0	0	0	0	0	0	0	1	0	0	SD	0	1	1
GOZILA3087	KRASG12V	1												0	F	R	0	1	1	0	0	0	0	1	1	1	0	0	1	0	0	0	0	0	0	1	0	0	PD	0	0	0
GOZILA3106	KRASG12D	1												0	F	R	0	0	0	0	0	0	0	1	2	1	0	0	1	0	0	0	0	0	0	1	0	0	SD	0	1	0
GOZILA3112	KRASG12V	1												0	M	C	1	1	1	1	0	0	0	0	2	1	0	0	1	0	0	0	0	0	0	1	0	0	PD	0	0	0
GOZILA3123	KRASA146T						1							1	F	A	1	1	1	0	1	1	0	0	2	1	0	1	0	0	0	0	0	0	0	1	0	0	SD	0	1	0
GOZILA3128	KRASG13D		1											0	M	T	1	0	0	0	0	0	0	1	3	1	0	0	0	0	0	0	0	0	1	0	0	0	PD	0	0	0
GOZILA3132	KRASG12V	1												0	M	C	1	1	0	1	0	0	0	1	2	1	0	0	0	0	0	0	0	0	0	1	0	0	PR	1	1	0
GOZILA3132	KRASG12V	1												0	M	C	1	1	0	1	0	0	0	1	2	1	0	0	0	0	0	0	0	0	0	1	0	0	PR	1	1	1
GOZILA3146	KRASG12D	1												0	M	R	0	0	0	1	0	0	0	0	2	1	0	0	1	0	0	0	0	0	0	1	0	0	SD	0	1	0
GOZILA3150	KRASA146T						1							1	F	R	0	1	1	1	0	1	0	0	6	0	0	0	0	0	0	0	0	0	1	1	0	0	PD	0	0	0
GOZILA3157	KRASG12D	1												0	M	S	0	0	0	1	0	0	0	0	2	1	0	0	1	0	0	0	0	0	0	1	0	0	NE	0	0	0
GOZILA3180	KRASG12A	1												0	F	A	1	1	0	1	1	0	0	0	3	1	0	0	0	0	0	0	0	1	0	0	0	0	PD	0	0	0
GOZILA3193	KRASG12D	1												0	F	S	0	0	0	0	0	1	0	0	3	1	0	0	0	0	0	0	0	1	0	0	0	0	PD	0	0	0
GOZILA3196	KRASG12D	1												0	F	A	1	1	0	0	1	1	0	0	3	1	0	0	1	0	0	0	0	0	0	1	0	0	SD	0	1	0
GOZILA3234	KRASG13D		1											0	M	S	0	0	0	1	0	0	0	0	3	1	0	0	0	0	0	0	0	1	0	0	0	0	PD	0	0	0
GOZILA3248	KRASG12D	1												0	M	A	1	1	1	0	0	1	0	0	4	0	0	0	0	0	0	0	0	0	0	0	1	0	NE	0	0	0
GOZILA3250	KRASA146T						1							1	M	R	0	1	1	1	0	0	0	0	6	0	0	0	0	0	0	0	0	1	0	0	0	0	NE	0	0	1
GOZILA3278	KRASG12D	1												0	F	D	0	0	1	0	0	0	0	0	2	1	0	0	0	0	1	0	0	0	0	1	0	0	PD	0	0	0
GOZILA3287	KRASG12V	1												0	M	R	0	1	0	1	1	0	0	0	7	0	0	0	0	0	0	0	0	0	1	0	0	0	PD	0	0	1
GOZILA3298	KRASG12A	1												0	F	C	1	1	1	1	0	1	0	1	1	1	0	1	0	0	0	0	0	0	0	1	0	0	SD	0	1	0
GOZILA3301	KRASG12D	1												0	F	R	0	1	1	1	0	0	0	0	6	0	0	0	0	0	0	0	0	1	0	0	0	0	NE	0	0	0
GOZILA3319	NRASQ61H										1			1	M	R	0	1	1	1	0	0	0	0	3	1	0	0	1	0	0	0	0	0	0	1	0	0	SD	0	1	0
GOZILA3324	KRASG12D	1												0	M	A	1	1	1	1	1	0	0	1	2	1	0	0	1	0	0	0	0	0	0	1	0	0	PD	0	0	0
GOZILA3337	KRASG12V	1												0	F	S	0	1	1	1	0	0	0	0	4	0	0	1	0	0	0	0	0	0	0	1	0	0	SD	0	1	0
GOZILA3373	KRASG12D	1												0	F	R	0	0	0	1	0	0	0	0	2	1	0	0	1	0	0	0	0	0	0	1	0	0	PD	0	0	1
GOZILA3374	KRASG12C	1												0	F	R	0	0	0	1	0	0	0	0	5	0	0	0	1	0	0	0	0	0	0	1	0	0	SD	0	1	0
GOZILA3382	KRASG12V	1												0	F	R	0	0	0	1	0	0	0	0	3	1	0	0	0	0	0	0	0	0	1	1	0	0	PD	0	0	1
GOZILA3408	KRASG12V	1												0	F	R	0	1	1	1	1	0	0	0	4	0	0	0	0	0	0	0	0	1	0	0	0	0	SD	0	1	0
GOZILA3411	KRASG13D		1											0	F	R	0	1	1	0	0	1	0	0	5	0	0	0	1	0	0	0	0	0	0	1	0	0	SD	0	1	0
GOZILA3420	KRASG12V	1												0	F	C	1	1	0	1	0	1	0	0	1	1	1	0	0	0	0	0	0	0	0	1	0	0	PR	1	1	0
GOZILA3456	KRASG12D	1												0	M	A	1	1	0	1	0	1	0	0	3	1	0	0	0	0	0	0	0	0	1	1	0	0	SD	0	1	0
GOZILA3470	KRASG13D		1											0	M	R	0	1	0	1	1	0	0	0	2	1	0	0	0	0	0	0	0	0	0	0	0	0	SD	0	1	1
GOZILA3491	KRASG13D		1											0	F	C	1	1	1	0	1	0	0	0	1	1	0	1	0	0	0	0	0	0	0	1	0	0	SD	0	1	0
GOZILA3502	KRASG12A	1												0	M	R	0	1	0	1	1	0	0	1	1	1	0	0	0	1	0	0	0	0	0	0	0	0	SD	0	1	0
GOZILA3508	NRASQ61H										1			1	M	A	1	1	1	0	1	0	0	0	2	1	0	0	1	0	0	0	0	0	0	1	0	0	SD	0	1	0
GOZILA3527	KRASG13D		1											0	F	C	1	1	1	0	1	0	0	0	2	1	0	0	1	0	0	0	0	0	0	1	0	0	PD	0	0	0
GOZILA3530	NRASG13R								1					1	M	S	0	1	0	1	1	0	0	0	2	1	0	1	0	0	0	0	0	0	0	0	0	0	SD	0	1	0
GOZILA3532	KRASG12C	1												0	F	S	0	0	1	0	0	0	0	0	1	1	0	1	0	0	0	0	0	0	0	1	0	0	SD	0	1	0
GOZILA3544	KRASG12V	1												0	F	S	0	1	1	1	0	0	0	0	2	1	0	0	0	0	1	0	0	0	0	1	0	0	SD	0	1	1
GOZILA3554	KRASG12C	1												0	M	A	1	0	1	0	0	0	0	0	3	1	0	0	0	0	0	0	0	0	0	0	0	1	PD	0	0	0
GOZILA3556	KRASG13D		1											0	M	R	0	1	1	1	1	0	0	0	2	1	0	0	0	0	1	0	0	0	0	1	0	0	PD	0	0	0
GOZILA3562	KRASG12D	1												0	F	A	1	1	0	1	0	1	0	1	3	1	0	0	0	0	0	0	0	0	1	0	0	0	PR	1	1	0
GOZILA3568	KRASG12D	1												0	M	R	0	1	0	1	0	0	1	0	5	0	0	0	0	0	0	0	0	0	1	1	0	0	SD	0	1	0
GOZILA3577	KRASG12R	1												0	F	A	1	0	0	0	1	0	0	0	3	1	0	0	0	0	0	0	0	0	1	1	0	0	SD	0	1	1
GOZILA3585	KRASG13D		1											0	M	R	0	1	1	1	0	0	1	0	2	1	0	0	0	0	0	0	1	0	0	0	0	0	SD	0	1	0
GOZILA3591	KRASG12V	1												0	F	R	0	1	1	1	1	0	0	0	3	1	0	0	1	0	0	0	0	0	0	1	0	0	PD	0	0	0
GOZILA3614	KRASG13D		1											0	M	C	1	1	1	1	0	0	0	0	1	1	0	0	1	0	0	0	0	0	0	1	0	0	PD	0	0	0
GOZILA3618	NRASQ61K										1			1	M	S	0	1	1	1	1	0	0	0	4	0	0	0	0	0	0	0	0	0	1	1	0	0	NE	0	0	0
GOZILA3621	KRASG13D		1											0	M	S	0	0	0	0	0	1	0	0	1	1	0	1	0	0	0	0	0	0	0	1	0	0	NE	0	0	0
GOZILA3625	KRASG12V	1												0	M	R	0	1	1	1	0	0	0	0	3	1	0	0	0	0	0	0	0	0	1	1	0	0	NE	0	0	0
GOZILA3636	KRASG12V	1												0	M	R	0	1	0	1	1	1	0	0	10	0	0	0	0	0	0	0	0	0	0	0	0	0	SD	0	1	0
GOZILA3643	KRASG12V	1												0	M	S	0	0	0	0	0	1	0	0	1	1	0	0	0	1	0	0	0	0	0	1	0	0	SD	0	1	1
GOZILA3647	KRASG12V	1												0	M	R	0	1	1	0	1	0	0	0	1	1	0	1	0	0	0	0	0	0	0	0	0	0	PR	1	1	0
GOZILA3655	KRASG12D	1												0	M	R	0	0	1	0	0	0	0	0	1	1	0	0	0	1	0	0	0	0	0	1	0	0	PD	0	0	0
GOZILA3657	KRASG13D		1											0	M	R	0	0	0	0	0	0	1	0	1	1	0	0	0	0	0	1	0	0	0	0	0	1	SD	0	1	0
GOZILA3663	KRASG12C	1												0	F	A	1	1	0	0	0	1	0	1	2	1	0	0	0	0	1	0	0	0	0	1	0	0	SD	0	1	1
GOZILA3688	KRASQ61L				1									1	M	D	0	1	1	0	1	0	1	0	2	1	0	0	1	0	0	0	0	0	0	1	0	0	NE	0	0	0
GOZILA3692	KRASG12V	1												0	M	C	1	1	0	0	1	1	0	0	5	0	0	0	0	0	0	0	0	1	0	0	0	0	PD	0	0	1
GOZILA3693	KRASG12V	1												0	F	S	0	1	1	1	0	1	0	0	4	0	0	0	0	0	0	0	0	1	0	0	0	0	PD	0	0	0
GOZILA3694	KRASG12D	1												0	F	S	0	1	1	1	0	0	1	0	2	1	0	0	1	0	0	0	0	0	0	1	0	0	SD	0	1	0
GOZILA3695	KRASG12D	1												0	M	S	0	0	0	1	0	0	0	0	4	0	0	0	0	0	0	0	0	1	0	0	0	0	PD	0	0	0
GOZILA3697	KRASG13D		1											0	M	R	0	1	1	1	0	0	0	0	5	0	0	0	0	0	0	0	0	0	1	0	0	0	SD	0	1	0
GOZILA3698	KRASG12D	1												0	F	R	0	0	0	1	0	0	0	0	2	1	0	0	0	0	0	0	0	0	1	1	0	0	SD	0	1	1
GOZILA3712	KRASG12D	1												0	F	A	1	1	1	1	0	1	0	0	3	1	0	0	0	0	0	1	0	0	0	0	0	0	SD	0	1	0
GOZILA3727	NRASQ61K										1			1	F	T	1	1	0	1	1	0	0	0	1	1	0	0	1	0	0	0	0	0	0	1	0	0	NE	0	0	0
GOZILA3737	KRAS G12S	1												0	M	S	0	0	0	1	0	0	0	0	1	1	0	0	0	1	0	0	0	0	0	1	0	0	SD	0	1	1
GOZILA3741	KRASK117N					1								1	M	S	0	1	1	1	1	0	0	0	4	0	0	0	0	0	0	0	0	1	0	0	0	0	SD	0	1	0
GOZILA3742	KRASG12V	1												0	M	A	1	1	0	0	1	1	0	0	1	1	0	0	0	1	0	0	0	0	0	0	0	0	PR	1	1	0
GOZILA3743	KRASG12D	1												0	M	R	0	0	1	0	0	0	0	0	2	1	0	0	1	0	0	0	0	0	0	1	0	0	PD	0	0	0
GOZILA3760	KRASG12D	1												0	M	A	1	0	1	0	0	0	0	0	1	1	0	0	0	1	0	0	0	0	0	1	0	0	SD	0	1	1
GOZILA3768	KRASG12C	1												0	F	R	0	1	1	1	0	1	0	0	6	0	0	0	0	0	0	0	0	1	0	0	0	0	PD	0	0	0
GOZILA3769	KRASG13D		1											0	F	A	1	1	1	1	0	0	0	0	3	1	0	0	0	0	0	0	0	0	1	0	0	0	PR	1	1	0
GOZILA3773	KRASG12D	1												0	M	R	0	0	1	0	0	0	0	0	3	1	0	0	0	0	0	0	0	0	1	0	0	0	PD	0	0	0
GOZILA3776	KRASG12D	1												0	M	C	1	1	1	0	1	1	0	0	3	1	0	0	0	0	0	0	0	1	0	0	0	0	PR	1	1	0
GOZILA3777	KRASG13D		1											0	M	R	0	0	0	1	0	0	0	0	2	1	0	0	1	0	0	0	0	0	0	1	0	0	NE	0	0	0
GOZILA3780	KRASG12D	1												0	F	D	0	0	0	0	1	0	0	0	1	1	0	0	0	1	0	0	0	0	0	0	0	0	NE	0	0	0
GOZILA3789	KRASG12R	1												0	M	A	1	1	1	0	1	0	0	0	3	1	0	0	1	0	0	0	0	0	0	1	0	0	PD	0	0	0
GOZILA3790	KRASG12D	1												0	F	A	1	1	0	1	0	0	0	1	1	1	0	1	0	0	0	0	0	0	0	1	0	0	SD	0	1	0
GOZILA3791	KRASG12D	1												0	M	R	0	1	1	1	0	0	0	0	1	1	0	1	0	0	0	0	0	0	0	1	0	0	CR	1	1	0
GOZILA3795	KRASG12V	1												0	F	R	0	0	0	1	0	0	0	0	4	0	0	0	0	0	0	0	0	0	1	1	0	0	PR	1	1	0
GOZILA3796	KRASG13D		1											0	F	R	0	0	0	1	0	0	0	0	1	1	0	0	1	0	0	0	0	0	0	1	0	0	PD	0	0	1
GOZILA3797	KRASG12D	1												0	F	T	1	0	1	0	0	0	0	0	7	0	0	0	0	0	0	0	0	0	0	1	0	0	PR	1	1	0
GOZILA3807	KRASG13D		1											0	F	S	0	1	1	1	0	0	0	0	2	1	0	0	0	0	0	1	0	0	0	0	0	0	PR	1	1	0
GOZILA3811	KRASG12D	1												0	M	A	1	1	0	1	1	0	1	0	4	0	0	0	1	0	0	0	0	0	0	1	0	0	PD	0	0	0
GOZILA3813	KRASG12C	1												0	M	A	1	0	0	1	0	0	0	0	3	1	0	0	0	0	0	0	0	0	0	0	0	1	CR	1	1	0
GOZILA3821	KRASG12D	1												0	M	S	0	0	1	0	0	0	0	0	3	1	0	0	0	0	0	0	0	0	1	1	0	0	PR	1	1	0
GOZILA3822	KRASG12V	1												0	M	S	0	1	1	0	0	1	0	0	4	0	0	0	1	0	0	0	0	0	0	1	0	0	NE	0	0	1
GOZILA3831	KRASG12C	1												0	M	S	0	0	0	0	0	1	0	0	1	1	0	0	0	0	0	0	0	0	0	1	0	0	SD	0	1	1
GOZILA3836	KRASG12V	1												0	M	T	1	1	1	0	1	0	0	0	1	1	0	0	1	0	0	0	0	0	0	1	0	0	PD	0	0	0
GOZILA3837	KRASG13D		1											0	M	A	1	0	1	0	0	0	0	0	2	1	0	1	0	0	0	0	0	0	0	0	0	0	SD	0	1	0
GOZILA3851	KRASQ61L				1									1	M	R	0	1	0	1	1	1	0	0	2	1	0	0	1	0	0	0	0	0	0	1	0	0	NE	0	0	0
GOZILA3852	KRASG13D		1											0	M	C	1	0	1	0	0	0	0	0	4	0	0	0	1	0	0	0	0	0	0	1	0	0	NE	0	0	0
GOZILA3854	KRASG12D	1												0	M	A	1	1	1	1	0	0	0	0	2	1	0	0	1	0	0	0	0	0	0	1	0	0	PD	0	0	0
GOZILA3863	KRASG13D		1											0	M	A	1	0	1	0	0	0	0	0	4	0	0	0	0	0	0	0	0	1	0	0	0	0	SD	0	1	0
GOZILA3871	KRASG12A	1												0	M	R	0	0	0	0	1	0	0	0	2	1	0	0	0	0	0	1	0	0	0	0	0	0	PD	0	0	0
GOZILA3879	KRASQ61R				1									1	M	R	0	0	1	0	0	0	0	0	2	1	0	0	0	0	0	0	0	0	0	1	0	0	SD	0	1	1
GOZILA3879	KRASQ61H				1									1	M	A	1	1	1	1	0	0	0	1	1	1	0	1	0	0	0	0	0	0	0	1	0	0	PD	0	0	1
GOZILA3882	KRASG12V	1												0	F	A	1	1	1	0	0	1	0	0	3	1	0	0	0	0	0	0	0	1	0	0	0	0	PD	0	0	0
GOZILA3883	KRASG12V	1												0	F	S	0	1	1	1	0	0	0	0	1	1	0	0	1	0	0	0	0	0	0	1	0	0	SD	0	1	0
GOZILA3885	KRASG12C	1												0	M	S	0	1	0	1	0	0	0	1	5	0	0	0	0	0	0	0	0	0	0	0	0	1	SD	0	1	0
GOZILA3886	KRASG12V	1												0	F	A	1	0	1	0	0	0	0	0	1	1	0	0	1	0	0	0	0	0	0	0	0	0	NE	0	0	1
GOZILA3890	KRASG12C	1												0	F	R	0	0	1	0	0	0	0	0	6	0	0	0	0	0	0	0	0	0	0	0	0	1	SD	0	1	0
GOZILA3893	KRASG12C	1												0	F	C	1	0	0	1	0	0	0	0	4	0	0	0	1	0	0	0	0	0	0	1	0	0	SD	0	1	0
GOZILA3897	KRASG12D	1												0	M	A	1	1	1	0	1	1	0	0	2	1	0	0	1	0	0	0	0	0	0	1	0	0	PD	0	0	0
GOZILA3900	KRASG12D	1												0	M	A	1	0	1	0	0	0	0	0	4	0	0	0	1	0	0	0	0	0	0	1	0	0	SD	0	1	0
GOZILA3908	KRASG12C	1												0	F	R	0	1	1	1	0	0	0	0	4	0	0	0	0	0	0	0	0	0	1	1	0	0	SD	0	1	1
GOZILA3918	KRASG12D	1												0	M	R	0	0	0	1	0	0	0	0	1	1	0	0	1	0	0	0	0	0	0	0	0	0	PR	1	1	0
GOZILA3929	KRASG12D	1												0	F	R	0	0	1	0	0	0	0	0	1	1	1	0	0	0	0	0	0	0	0	1	0	0	PR	1	1	0
GOZILA3931	KRASG12C	1												0	F	T	1	0	1	0	0	0	0	0	1	1	1	0	0	0	0	0	0	0	0	1	0	0	SD	0	1	0
GOZILA3936	NRASG12D							1						1	M	R	0	1	0	1	0	0	0	1	1	1	0	0	0	1	0	0	0	0	0	1	0	0	SD	0	1	1
GOZILA3939	KRASA146T						1							1	F	A	1	1	1	1	0	0	0	0	4	0	0	0	0	0	0	0	0	0	1	0	0	0	SD	0	1	0
GOZILA3945	NRASQ61K										1			1	M	T	1	1	1	1	1	1	0	0	2	1	0	0	0	0	0	0	0	0	1	1	0	0	SD	0	1	0
GOZILA3958	KRASG12D	1												0	M	T	1	0	0	0	0	1	0	0	1	1	0	0	0	1	0	0	0	0	0	1	0	0	NE	0	0	1
GOZILA3961	KRASG12D	1												0	M	R	0	1	1	1	0	1	1	0	2	1	0	1	0	0	0	0	0	0	0	1	0	0	PD	0	0	0
GOZILA3962	KRASG13D		1											0	F	C	1	1	1	1	1	1	0	1	2	1	0	0	0	0	0	1	0	0	0	1	0	0	PD	0	0	0
GOZILA3964	KRASG12D	1												0	F	R	0	1	0	0	0	1	0	1	2	1	0	0	0	0	0	1	0	0	0	0	0	0	PR	1	1	1
GOZILA3975	KRASG12D	1												0	M	S	0	0	1	0	0	0	0	0	5	0	0	0	0	0	0	0	0	1	0	0	0	0	SD	0	1	0
GOZILA3978	KRASG13D		1											0	F	S	0	1	0	1	1	0	0	0	3	1	0	0	0	0	0	0	0	0	1	1	0	0	SD	0	1	0
GOZILA3984	KRASG12V	1												0	F	R	0	0	1	0	0	0	0	0	1	1	1	0	0	0	0	0	0	0	0	1	0	0	SD	0	1	0
GOZILA3986	KRASG12D	1												0	M	T	1	1	1	1	0	1	0	1	2	1	0	0	1	0	0	0	0	0	0	1	0	0	PD	0	0	0
GOZILA3994	KRASG12V	1												0	M	A	1	1	1	1	0	1	0	0	2	1	0	0	1	0	0	0	0	0	0	1	0	0	SD	0	1	0
GOZILA4008	KRASG12D	1												0	F	S	0	1	0	1	1	0	0	0	4	0	0	0	0	0	0	0	0	1	0	0	0	0	PD	0	0	0
GOZILA4009	KRASG12C	1												0	M	R	0	0	0	1	0	0	0	0	4	0	0	0	0	0	0	1	0	0	0	0	0	0	PD	0	0	0
GOZILA4014	KRASG12C	1												0	F	R	0	0	0	1	0	0	0	0	1	1	0	0	0	0	0	1	0	0	0	1	0	0	PD	0	0	1
GOZILA4019	KRASG12D	1												0	F	R	0	1	0	1	1	0	0	0	3	1	0	0	0	1	0	0	0	0	0	0	0	0	PR	1	1	0
GOZILA4039	KRASG12D	1												0	F	S	0	1	0	1	0	1	0	1	4	0	0	0	0	0	0	0	0	0	1	1	0	0	PD	0	0	0
GOZILA4049	KRASG12D	1												0	M	R	0	1	1	1	0	0	0	0	5	0	0	0	0	0	0	0	0	0	1	0	0	0	SD	0	1	0
GOZILA4050	KRASG12D	1												0	F	R	0	1	0	1	0	1	0	0	1	1	0	0	0	1	0	0	0	0	0	0	0	0	PR	1	1	0
GOZILA4051	KRASG12V	1												0	F	T	1	0	1	0	0	0	0	0	3	1	0	0	1	0	0	0	0	0	0	1	0	0	PD	0	0	0
GOZILA4053	KRASG12D	1												0	M	A	1	1	0	1	1	0	0	0	4	0	0	0	0	0	0	0	0	0	1	1	0	0	NE	0	0	1
GOZILA4056	KRASG12D	1												0	M	R	0	1	1	1	0	0	0	0	3	1	0	0	0	0	0	0	0	0	1	1	0	0	PD	0	0	0
GOZILA4066	KRASA146T						1							1	M	R	0	1	0	1	1	0	0	0	2	1	0	0	1	0	0	0	0	0	0	1	0	0	SD	0	1	0
GOZILA4085	KRASG12D	1												0	M	C	1	0	0	1	0	0	0	0	6	0	0	0	0	1	0	0	0	0	0	1	0	0	SD	0	1	0
GOZILA4088	KRASG13D		1											0	F	C	1	0	0	0	0	1	0	0	1	1	0	1	0	0	0	0	0	0	0	1	0	0	PR	1	1	1
GOZILA4094	KRASG12D	1												0	F	S	0	0	0	1	0	0	0	0	1	1	0	1	0	0	0	0	0	0	0	1	0	0	SD	0	1	0
GOZILA4101	KRASG12D	1												0	M	D	0	1	1	1	0	1	0	0	1	1	0	0	0	0	0	1	0	0	0	1	0	0	SD	0	1	1
GOZILA4102	KRASG12S	1												0	F	R	0	1	0	1	0	1	0	0	5	0	0	0	0	0	0	1	0	0	0	1	0	0	PD	0	0	1
GOZILA4103	KRASG12D	1												0	M	C	1	1	1	1	0	0	0	0	6	0	0	0	0	0	0	0	0	1	0	0	0	0	PR	1	1	0
GOZILA4120	KRASG13D		1											0	F	C	1	1	0	1	0	0	0	1	1	1	0	0	1	0	0	0	0	0	0	1	0	0	PD	0	0	0
GOZILA4136	KRASG13D		1											0	M	D	0	0	1	0	0	0	0	0	3	1	0	0	0	0	0	0	0	0	1	1	0	0	NE	0	0	0
GOZILA4147	KRASG12D	1												0	M	S	0	0	1	0	0	0	0	0	1	1	0	0	0	0	0	0	0	0	0	0	0	0	SD	0	1	0
GOZILA4148	KRASG12D	1												0	M	R	0	1	1	0	0	0	1	0	2	1	0	0	1	0	0	0	0	0	0	1	0	0	NE	0	0	1
GOZILA4161	KRASG12D	1												0	F	R	0	1	1	1	0	1	0	0	6	0	0	0	0	0	0	0	0	0	1	1	0	0	SD	0	1	0
GOZILA4167	KRASG12D	1												0	F	R	0	0	0	0	0	1	0	0	1	1	0	0	0	0	0	1	0	0	0	0	0	0	PD	0	0	0
GOZILA4169	KRASG12V	1												0	F	A	1	0	1	0	0	0	0	0	1	1	0	0	0	1	0	0	0	0	0	1	0	0	SD	0	1	0
GOZILA4173	KRASG12D	1												0	M	S	0	1	1	1	1	0	0	0	5	0	0	1	0	0	0	0	0	0	0	1	0	0	NE	0	0	0
GOZILA4175	KRASG12D	1												0	F	C	1	0	1	0	0	0	0	0	3	1	0	0	1	0	0	0	0	0	0	1	0	0	SD	0	1	0
GOZILA4192	KRASG12V	1												0	M	R	0	1	1	1	0	0	0	0	2	1	0	0	1	0	0	0	0	0	0	0	0	0	PR	1	1	0
GOZILA4195	KRASG12D	1												0	F	C	1	1	1	1	0	0	0	0	1	1	0	0	0	0	0	0	0	0	0	0	0	0	PD	0	0	0
GOZILA4210	KRASG12V	1												0	F	S	0	0	0	0	0	1	0	0	6	0	0	0	1	0	0	0	0	0	0	1	0	0	SD	0	1	0
GOZILA4212	KRASG12D	1												0	M	C	1	1	1	1	0	1	1	0	4	0	0	0	0	0	0	0	0	0	1	1	0	0	SD	0	1	0
GOZILA4218	KRASG12V	1												0	M	R	0	1	0	1	0	1	0	0	2	1	0	0	1	0	0	0	0	0	0	1	0	0	PD	0	0	1
GOZILA4231	KRASG12D	1												0	F	S	0	0	0	1	0	0	0	0	6	0	0	0	0	0	0	0	0	0	1	1	0	0	NE	0	0	0
GOZILA4234	KRASG12D	1												0	F	R	0	1	1	1	1	0	0	0	1	1	0	1	0	0	0	0	0	0	0	1	0	0	NE	0	0	0
GOZILA4239	KRASG12V	1												0	M	S	0	1	1	0	0	1	0	0	2	1	0	0	0	0	0	0	1	0	0	0	0	0	PD	0	0	0
GOZILA4246	KRASA146T						1							1	F	S	0	0	0	0	0	0	0	1	2	1	0	0	0	0	0	0	0	0	0	0	0	0	SD	0	1	0
GOZILA4250	KRASG12D	1												0	F	S	0	1	1	1	1	0	0	0	2	1	0	1	0	0	0	0	0	0	0	1	0	0	SD	0	1	0
GOZILA4254	KRASG12C	1												0	M	R	0	1	1	1	0	0	0	1	5	0	0	1	0	0	0	0	0	0	0	0	0	0	NE	0	0	0
GOZILA4261	KRASG12D	1												0	F	R	0	0	1	0	0	0	0	0	1	1	0	0	0	1	0	0	0	0	0	1	0	0	PD	0	0	0
GOZILA4266	KRASG13D		1											0	M	T	1	0	0	0	0	1	0	0	1	1	1	0	0	0	0	0	0	0	0	1	0	0	SD	0	1	1
GOZILA4268	KRASG12V	1												0	M	R	0	0	0	1	0	0	0	0	2	1	0	0	1	0	0	0	0	0	0	1	0	0	SD	0	1	0
GOZILA4269	KRASG12D	1												0	M	R	0	1	0	1	0	0	0	1	5	0	0	0	0	0	0	0	1	0	0	0	0	0	SD	0	1	1
GOZILA4270	KRASG12V	1												0	M	R	0	1	1	1	0	0	1	0	3	1	0	0	0	0	0	0	0	1	0	0	0	0	SD	0	1	0
GOZILA4276	KRASG12D	1												0	M	A	1	1	1	1	0	0	0	0	2	1	0	0	1	0	0	0	0	0	0	1	0	0	PR	1	1	0
GOZILA4285	KRASG13D		1											0	M	R	0	1	1	1	0	0	0	0	4	0	0	0	1	0	0	0	0	0	0	1	0	0	SD	0	1	0
GOZILA4287	KRASG12V	1												0	M	R	0	0	0	1	0	0	0	0	1	1	0	0	0	1	0	0	0	0	0	1	0	0	NE	0	0	1
GOZILA4292	KRASG12C	1												0	M	S	0	0	0	0	0	1	0	0	1	1	0	1	0	0	0	0	0	0	0	1	0	0	PR	1	1	0
GOZILA4293	KRASG12D	1												0	M	R	0	1	1	1	0	0	0	0	2	1	0	0	1	0	0	0	0	0	0	1	0	0	SD	0	1	1
GOZILA4304	KRASG12S	1												0	F	A	1	1	1	0	0	1	0	0	5	0	0	0	0	0	0	1	0	0	0	0	0	0	SD	0	1	0
GOZILA4310	KRASG12V	1												0	M	C	1	1	1	1	0	0	0	0	5	0	0	1	0	0	0	0	0	0	0	0	0	0	SD	0	1	0
GOZILA4311	NRASG12D							1						1	F	R	0	1	1	1	0	0	0	0	1	1	0	1	0	0	0	0	0	0	0	1	0	0	SD	0	1	0
GOZILA4315	KRASG12V	1												0	F	A	1	0	0	0	0	1	0	0	3	1	0	0	0	0	0	0	0	0	1	1	0	0	PD	0	0	1
GOZILA4328	KRASG13D		1											0	F	S	0	1	0	1	0	1	0	0	2	1	0	0	1	0	0	0	0	0	0	1	0	0	SD	0	1	1
GOZILA4334	KRASA146V						1							1	M	D	0	0	0	1	0	0	0	0	2	1	0	0	0	0	1	0	0	0	0	1	0	0	NE	0	0	1
GOZILA4353	KRASG13D		1											0	F	S	0	1	0	1	1	0	0	1	3	1	0	0	0	0	0	0	0	0	1	1	0	0	PD	0	0	0
GOZILA4359	KRASG12A	1												0	F	R	0	1	0	1	1	0	1	0	2	1	0	0	1	0	0	0	0	0	0	1	0	0	SD	0	1	0
GOZILA4362	KRASG12A	1												0	F	A	1	0	1	0	0	0	0	0	2	1	0	0	0	0	0	0	0	0	1	1	0	0	SD	0	1	0
GOZILA4363	KRASG12S	1												0	M	S	0	0	1	0	0	0	0	0	2	1	0	0	1	0	0	0	0	0	0	1	0	0	PD	0	0	0
GOZILA4367	KRASG12A	1												0	M	C	1	1	1	0	0	1	0	0	2	1	0	0	1	0	0	0	0	0	0	1	0	0	SD	0	1	0
GOZILA4378	KRASG12V	1												0	F	A	1	0	0	0	1	0	0	0	3	1	0	0	0	0	0	0	0	0	1	1	0	0	PD	0	0	0
GOZILA4384	KRASG12D	1												0	M	R	0	1	1	1	1	0	0	0	2	1	0	0	1	0	0	0	0	0	0	1	0	0	CR	1	1	1
GOZILA4385	KRASG12C	1												0	F	A	1	1	1	1	0	0	0	0	2	1	0	0	1	0	0	0	0	0	0	1	0	0	SD	0	1	0
GOZILA4394	KRASG12D	1												0	F	R	0	1	1	1	0	0	0	0	3	1	0	0	0	0	0	0	0	0	1	1	0	0	PR	1	1	0
GOZILA4397	KRASG12C	1												0	M	D	0	1	1	0	1	0	0	0	2	1	0	0	0	1	0	0	0	0	0	1	0	0	SD	0	1	0
GOZILA4398	KRASG12V	1												0	F	R	0	1	0	0	0	1	0	1	3	1	0	0	0	0	0	1	0	0	0	1	0	0	NE	0	0	1
GOZILA4403	KRASG12V	1												0	M	C	1	1	1	1	1	1	0	1	6	0	0	0	0	0	0	0	0	1	0	0	0	0	NE	0	0	0
GOZILA4406	NRASG12S							1						1	M	S	0	0	0	0	0	1	0	0	1	1	0	1	0	0	0	0	0	0	0	0	0	0	SD	0	1	1
GOZILA4419	KRASG13D		1											0	M	C	1	0	0	0	0	1	0	0	3	1	0	0	0	0	0	0	0	0	1	1	0	0	NE	0	0	0
GOZILA4420	KRASQ61R				1									1	M	R	0	0	0	1	0	0	0	0	3	1	0	0	0	0	0	0	0	0	0	1	0	0	SD	0	1	0
GOZILA4421	KRASG13D		1											0	M	S	0	0	1	0	0	0	0	0	1	1	0	0	0	0	0	0	0	0	0	1	0	0	SD	0	1	1
GOZILA4426	KRASG12C	1												0	F	R	0	0	0	1	0	0	0	0	3	1	0	1	0	0	0	0	0	0	0	1	0	0	SD	0	1	1
GOZILA4438	KRASG12C	1												0	F	D	0	1	1	0	1	1	1	1	2	1	0	0	1	0	0	0	0	0	0	1	0	0	SD	0	1	0
GOZILA4443	KRASQ61L				1									1	F	S	0	1	0	1	0	1	0	0	1	1	1	0	0	0	0	0	0	0	0	1	0	0	PD	0	0	0
GOZILA4447	KRASG13D		1											0	M	S	0	0	1	0	0	0	0	0	1	1	0	0	0	0	0	0	0	0	0	1	0	0	NE	0	0	0
GOZILA4450	KRASG12D	1												0	M	R	0	1	1	0	0	1	0	1	6	0	0	0	0	1	0	0	0	0	0	1	0	0	PR	1	1	0
GOZILA4453	KRASG12D	1												0	F	R	0	1	0	0	1	1	0	0	1	1	0	0	0	1	0	0	0	0	0	1	0	0	SD	0	1	1
GOZILA4478	KRASG12V	1												0	M	R	0	0	0	0	0	0	0	1	1	1	0	0	0	0	0	0	0	0	0	0	0	0	SD	0	1	1
GOZILA4479	KRASA146T						1							1	F	S	0	1	0	1	0	1	0	0	4	0	0	0	0	0	0	0	0	0	1	1	0	0	SD	0	1	1
GOZILA4488	KRASK117N					1								1	F	C	1	1	1	0	0	0	0	1	1	1	0	1	0	0	0	0	0	0	0	1	0	0	NE	0	0	0
GOZILA4490	KRASG13D		1											0	F	R	0	1	1	1	1	0	0	0	2	1	0	0	0	0	0	0	0	0	1	1	0	0	SD	0	1	0
GOZILA4496	KRASG12D	1												0	F	R	0	1	1	1	0	0	0	0	3	1	0	0	0	0	0	0	0	0	1	1	0	0	SD	0	1	0
GOZILA4499	KRASG12D	1												0	M	S	0	0	0	1	0	0	0	0	2	1	0	0	0	0	1	0	0	0	0	1	0	0	PR	1	1	1
GOZILA4500	KRASG12V	1												0	M	R	0	1	1	1	0	0	0	0	6	0	0	0	1	0	0	0	0	0	0	1	0	0	SD	0	1	0
GOZILA4518	KRASG12D	1												0	M	R	0	0	0	1	0	0	0	0	1	1	0	0	0	1	0	0	0	0	0	1	0	0	NE	0	0	0
GOZILA4522	KRASG12D	1												0	M	R	0	1	1	1	0	0	0	0	3	1	0	0	0	0	0	0	0	0	1	1	0	0	PD	0	0	0
GOZILA4540	KRASG12A	1												0	M	C	1	0	0	0	0	1	0	0	3	1	0	0	0	0	0	0	0	0	1	1	0	0	SD	0	1	0
GOZILA4558	KRASG12D	1												0	M	D	0	1	1	1	0	0	0	0	2	1	0	0	0	0	0	0	0	0	0	0	0	0	PR	1	1	0
GOZILA4563	KRASG12V	1												0	F	C	1	1	1	0	0	1	0	0	3	1	0	0	0	0	0	0	0	1	0	0	0	0	NE	0	0	0
GOZILA4572	KRASG12D	1												0	F	R	0	1	1	1	0	0	0	0	2	1	0	0	1	0	0	0	0	0	0	1	0	0	SD	0	1	0
GOZILA4601	KRASG13D		1											0	M	D	0	1	1	1	1	0	0	0	1	1	1	0	0	0	0	0	0	0	0	1	0	0	NE	0	0	0
GOZILA4624	KRASA146T						1							1	F	C	1	1	1	1	1	0	1	1	2	1	0	0	0	1	0	0	0	0	0	1	0	0	SD	0	1	0
GOZILA4636	KRASG12C	1												0	M	S	0	1	1	1	0	0	0	0	2	1	0	0	0	0	0	0	0	0	0	1	0	0	NE	0	0	0
GOZILA4658	KRASG12V	1												0	F	S	0	0	0	1	0	0	0	0	4	0	0	0	0	0	0	0	0	0	1	1	0	0	PD	0	0	0
GOZILA4668	KRASG12V	1												0	F	T	1	0	0	1	0	0	0	0	4	0	0	0	0	1	0	0	0	0	0	1	0	0	PR	1	1	0
GOZILA4687	KRASG13D		1											0	F	C	1	0	1	0	0	0	0	0	1	1	0	1	0	0	0	0	0	0	0	0	0	0	SD	0	1	0
GOZILA4692	KRASG12D	1												0	F	C	1	1	1	1	0	0	1	1	4	0	0	0	0	0	0	0	0	0	1	0	0	0	SD	0	1	0
GOZILA4712	KRASG13D		1											0	M	A	1	1	1	1	1	0	0	0	3	1	0	0	0	0	1	0	0	0	0	1	0	0	NE	0	0	0
GOZILA4721	KRASG13D		1											0	M	R	0	1	1	1	0	0	0	0	3	1	0	0	0	0	0	0	0	0	0	1	0	0	NE	0	0	0
GOZILA4729	KRASG12S	1												0	F	A	1	1	1	1	0	1	0	0	2	1	0	0	1	0	0	0	0	0	0	1	0	0	SD	0	1	0
GOZILA4737	KRASG12V	1												0	M	R	0	0	0	0	0	0	1	0	4	0	0	0	0	0	0	0	0	0	1	0	0	0	SD	0	1	0
GOZILA4744	KRASQ61H				1									1	F	C	1	1	1	0	0	1	0	0	1	1	0	0	0	0	0	1	0	0	0	1	0	0	PD	0	0	0
GOZILA4745	KRASG12V	1												0	M	T	1	1	1	0	0	1	0	0	1	1	0	0	0	1	0	0	0	0	0	0	0	0	NE	0	0	0
GOZILA4756	KRASG13D		1											0	M	C	1	0	0	1	0	0	0	0	2	1	0	0	0	0	0	0	0	0	0	1	0	0	SD	0	1	0
GOZILA4764	KRASG12V	1												0	M	R	0	1	0	0	1	1	0	0	2	1	0	0	0	0	1	0	0	0	0	1	0	0	NE	0	0	0
GOZILA4766	KRASG12V	1												0	M	R	0	0	0	1	0	0	0	0	3	1	0	0	0	0	0	0	0	0	1	1	0	0	NE	0	0	0
GOZILA4802	KRASG12S	1												0	M	A	1	0	0	1	0	0	0	0	1	1	0	1	0	0	0	0	0	0	0	1	0	0	SD	0	1	0
GOZILA4803	KRASG12D	1												0	M	C	1	0	0	0	0	1	0	0	2	1	0	0	1	0	0	0	0	0	0	1	0	0	NE	0	0	0
GOZILA4813	KRASG12V	1												0	M	S	0	1	1	1	0	0	0	0	1	1	1	0	0	0	0	0	0	0	0	1	0	0	SD	0	1	0
GOZILA4824	KRASG12D	1												0	M	R	0	1	0	1	1	0	0	0	2	1	0	0	0	0	0	0	0	0	0	0	0	1	PR	1	1	1
GOZILA4827	KRASG13D		1											0	M	T	1	1	1	1	0	0	0	0	4	0	0	0	0	0	0	0	0	1	0	0	0	0	NE	0	0	0
GOZILA4834	KRASG12D	1												0	M	D	0	0	0	0	0	1	0	0	2	1	0	0	1	0	0	0	0	0	0	1	0	0	SD	0	1	1
GOZILA4835	KRASG12R	1												0	M	A	1	1	1	1	1	1	0	0	4	0	0	0	0	0	0	0	0	1	0	0	0	0	SD	0	1	0
GOZILA4838	KRASG12A	1												0	F	S	0	1	1	1	0	0	0	0	2	1	0	0	1	0	0	0	0	0	0	1	0	0	NE	0	0	0
GOZILA4852	KRASG12C	1												0	M	C	1	1	1	0	1	0	0	0	3	1	0	0	0	0	0	0	0	0	1	1	0	0	SD	0	1	0
GOZILA4858	KRASG12D	1												0	M	R	0	0	0	1	0	0	0	0	2	1	0	0	0	0	0	0	0	0	0	1	0	0	SD	0	1	0
GOZILA4859	KRASG12D	1												0	F	C	1	1	1	1	0	0	0	0	2	1	0	0	0	0	0	1	0	0	0	1	0	0	PD	0	0	0
GOZILA4861	KRASG12C	1												0	M	R	0	1	1	1	1	0	0	0	2	1	0	0	1	0	0	0	0	0	0	0	0	0	SD	0	1	0
GOZILA4864	KRASG13D		1											0	F	C	1	1	1	1	0	1	0	0	1	1	0	0	0	1	0	0	0	0	0	1	0	0	NE	0	0	0
GOZILA4880	KRASG12S	1												0	F	S	0	1	0	0	1	1	0	0	1	1	0	0	0	1	0	0	0	0	0	1	0	0	SD	0	1	1
GOZILA4887	KRASG12R	1												0	F	R	0	1	1	1	0	0	0	0	1	1	0	1	0	0	0	0	0	0	0	1	0	0	SD	0	1	0
GOZILA4904	KRASQ61H				1									1	F	R	0	0	0	1	0	0	0	0	1	1	0	0	0	0	0	0	0	0	0	0	0	0	NE	0	0	1
GOZILA4907	KRASG12V	1												0	F	S	0	1	1	1	0	0	0	0	1	1	0	0	0	0	0	1	0	0	0	1	0	0	PD	0	0	0
GOZILA4920	KRASG13D		1											0	F	D	0	0	0	0	0	1	0	0	2	1	0	0	0	0	1	0	0	0	0	1	0	0	PD	0	0	1
GOZILA4933	KRASG12V	1												0	M	R	0	0	0	1	0	0	0	0	3	1	0	1	0	0	0	0	0	0	0	1	0	0	PD	0	0	0
GOZILA4934	KRASG12D	1												0	F	A	1	1	1	0	1	0	0	0	1	1	0	0	0	1	0	0	0	0	0	0	0	0	SD	0	1	0
GOZILA4944	KRASG12D	1												0	M	R	0	1	1	0	1	0	0	0	1	1	0	0	0	0	0	0	0	0	0	1	0	0	NE	0	0	0
GOZILA4947	KRASG12D	1												0	M	R	0	1	1	1	1	0	0	0	6	0	0	0	0	0	0	0	0	0	1	0	0	0	SD	0	1	1
GOZILA4954	KRASG13D		1											0	M	R	0	1	1	0	1	0	0	0	2	1	0	0	1	0	0	0	0	0	0	1	0	0	SD	0	1	0
GOZILA4967	KRASG12V	1												0	F	R	0	1	0	1	0	0	0	1	3	1	0	0	0	0	0	0	0	0	1	1	0	0	PD	0	0	0
GOZILA4969	KRASG13D		1											0	M	S	0	0	1	0	0	0	0	0	1	1	0	0	0	0	0	0	0	0	0	0	0	0	PD	0	0	0
GOZILA4988	KRASG12C	1												0	F	D	0	0	1	0	0	0	0	0	1	1	0	1	0	0	0	0	0	0	0	1	0	0	NE	0	0	0
GOZILA5003	KRASG12V	1												0	M	R	0	1	0	1	1	0	1	0	1	1	0	1	0	0	0	0	0	0	0	1	0	0	PR	1	1	0
GOZILA5004	KRASG13D		1											0	F	R	0	0	0	1	0	0	0	0	3	1	0	0	0	0	0	0	0	0	1	0	0	0	NE	0	0	0
GOZILA5008	KRASA146T						1							1	F	A	1	1	1	1	1	1	1	0	3	1	0	0	0	0	0	0	0	0	0	0	0	0	SD	0	1	1
GOZILA5011	KRASG12V	1												0	M	C	1	1	1	0	0	1	1	0	2	1	0	0	1	0	0	0	0	0	0	1	0	0	NE	0	0	0
GOZILA5014	KRASG12D	1												0	F	S	0	0	1	0	0	0	0	0	1	1	1	0	0	0	0	0	0	0	0	1	0	0	SD	0	1	0
GOZILA5018	KRASG12D	1												0	F	R	0	0	0	0	0	1	0	0	1	1	0	0	0	1	0	0	0	0	0	0	0	0	PD	0	0	0
GOZILA5034	KRASG12D	1												0	M	A	1	1	0	0	0	1	0	1	1	1	1	0	0	0	0	0	0	0	0	1	0	0	PR	1	1	1
GOZILA5042	KRASG12C	1												0	M	S	0	0	1	0	0	0	0	0	4	0	0	0	0	0	0	0	0	0	1	1	0	0	PD	0	0	0
GOZILA5049	KRASG12D	1												0	F	S	0	0	1	0	0	0	0	0	1	1	0	1	0	0	0	0	0	0	0	1	0	0	NE	0	0	0
GOZILA5051	KRASG12V	1												0	F	R	0	0	0	0	0	0	1	0	1	1	0	0	1	0	0	0	0	0	0	1	0	0	PD	0	0	0
GOZILA5053	KRASG12D	1												0	M	C	1	0	0	1	0	0	0	0	1	1	0	0	0	1	0	0	0	0	0	0	0	0	NE	0	0	0
GOZILA5056	KRASG13D		1											0	F	R	0	0	0	1	0	0	0	0	3	1	0	1	0	0	0	0	0	0	0	1	0	0	PD	0	0	0
GOZILA5063	KRASG12D	1												0	F	D	0	1	1	1	0	0	0	0	4	0	0	0	0	0	0	0	0	0	1	1	0	0	SD	0	1	0
GOZILA5070	KRASG12A	1												0	M	R	0	1	0	1	0	0	0	1	4	0	0	0	0	0	0	0	0	0	1	1	0	0	PD	0	0	0
GOZILA5083	KRASG12D	1												0	F	A	1	1	1	1	0	1	0	0	2	1	1	0	0	0	0	0	0	0	0	1	0	0	NE	0	0	0
GOZILA5099	KRASG12S	1												0	F	D	0	1	1	1	0	0	0	0	4	0	1	0	0	0	0	0	0	0	0	1	0	0	NE	0	0	0
GOZILA5104	KRASG12V	1												0	F	S	0	1	0	1	1	0	0	0	4	0	0	0	0	0	0	0	0	0	1	1	0	0	PR	1	1	0
GOZILA5120	KRASG12A	1												0	M	R	0	0	1	0	0	0	0	0	1	1	0	0	0	1	0	0	0	0	0	0	0	0	PR	1	1	0
GOZILA5152	KRASG12D	1												0	M	S	0	1	1	1	0	0	0	0	2	1	0	0	0	0	1	0	0	0	0	1	0	0	PR	1	1	0
GOZILA5159	KRASG12A	1												0	M	R	0	0	1	0	0	0	0	0	1	1	1	0	0	0	0	0	0	0	0	1	0	0	SD	0	1	0
GOZILA5161	KRASG12V	1												0	F	S	0	1	1	1	1	0	0	0	3	1	0	1	0	0	0	0	0	0	0	1	0	0	PR	1	1	0
GOZILA5162	KRASG12S	1												0	M	R	0	0	0	1	0	0	0	0	6	0	0	0	0	0	0	0	0	0	1	1	0	0	SD	0	1	0
GOZILA5163	KRASG13D		1											0	F	R	0	1	1	0	1	0	1	0	1	1	0	0	0	1	0	0	0	0	0	1	0	0	PR	1	1	0
GOZILA5166	KRASG13D		1											0	F	A	1	0	0	1	0	0	0	0	1	1	0	1	0	0	0	0	0	0	0	1	0	0	SD	0	1	0
GOZILA5205	NRASQ61H										1			1	F	R	0	1	0	1	1	0	0	0	1	1	0	0	0	1	0	0	0	0	0	1	0	0	PD	0	0	0
GOZILA5209	KRASG13R		1											0	F	R	0	1	1	1	1	1	1	0	4	0	0	0	0	0	0	0	0	1	0	0	0	0	SD	0	1	0
GOZILA5231	KRASG12V	1												0	F	R	0	0	1	0	0	0	0	0	1	1	0	1	0	0	0	0	0	0	0	1	0	0	NE	0	0	0
GOZILA5467	KRASA146P						1							1	F	R	0	2	0	0	0	0	0	0	1	1	0	1	0	0	0	0	0	0	0	1	0	0	PR	1	1	1

## Sheet: GroupB
Patient_ID	Site of original KRAS MT in tissue (codon)	KRAS codon12	KRAS codon13	KRAS codon59	KRAS codon61	KRAS codon117	KRAS codon146	NRAS codon12	NRAS codon13	NRAS codon59	NRAS codon61	NRAS codon117	NRAS codon146	KRAS exon2:0	Sex	Primary site	Right sided:1	Multi-organ:1	Liver	Lung	Lymph node	Peritoneum	Bone	Other meta	Treatment lines at the time of sampling	Line1-3:1	FOLFOXIRI	FOLFOX	FOLFIRI/CPT-11	CAPOX	CAPIRI/IRIS	FU/S-1/Cape	ICI	Rego	TAS	VEGF	EGFR	Other	Best response	RR	DCR	NeoRAS:1	Age
GOZILA0132	KRASG12C	1												0	M	C	1	1	1	1	0	0	0	0	4	0	0	1	0	0	0	0	0	0	0	1	0	0	SD	0	1	0	62.0 [25.0–85.0]
GOZILA1007	KRASG12D	1												0	F	R	0	1	1	0	1	0	0	0	6	0	0	0	0	0	0	0	0	0	0	0	0	1	PD	0	0	0
GOZILA1008	KRASG12V	1												0	F	T	1	1	1	1	0	0	0	0	5	0	0	0	0	0	0	0	0	1	0	0	0	0	NE	0	0	0
GOZILA1010	KRASG13D		1											0	F	C	1	1	1	1	0	1	0	0	2	1	0	0	0	0	1	0	0	0	0	1	0	0	SD	0	1	0
GOZILA1014	KRASG12C	1												1	M	R	0	1	1	1	1	0	0	0	4	0	0	0	0	0	0	0	0	1	0	0	0	0	PD	0	0	1
GOZILA1015	KRASG12D	1												0	F	S	0	0	0	0	0	0	0	1	2	1	0	0	0	0	0	0	0	0	1	0	0	0	NE	0	0	0
GOZILA1017	KRASG12D	1												0	F	S	0	1	1	0	1	0	0	0	5	0	0	0	0	0	0	0	0	1	0	0	0	0	NE	0	0	0
GOZILA1051	NRASQ61K										1			1	M	R	0	0	0	1	0	0	0	0	2	1	0	0	1	0	0	0	0	0	0	1	0	0	PR	1	1	1
GOZILA1061	KRASG13C		1											0	F	S	0	1	1	0	0	1	0	0	2	1	0	0	1	0	0	0	0	0	0	1	0	0	SD	0	1	0
GOZILA1066	KRASG13D		1											0	F	A	1	0	0	0	0	1	0	0	2	1	0	0	1	0	0	0	0	0	0	1	0	0	NE	0	0	1
GOZILA1067	KRASG12C	1												0	F	C	1	0	0	0	0	1	0	0	3	1	0	0	1	0	0	0	0	0	0	1	0	0	SD	0	1	1
GOZILA1071	KRASG13D		1											0	F	R	0	1	1	1	0	0	0	0	4	0	0	0	0	0	0	0	1	0	0	0	0	1	SD	0	1	0
GOZILA1088	KRASG13D		1											0	F	R	0	0	0	1	0	0	0	0	4	0	0	0	0	0	0	0	0	1	0	0	0	0	SD	0	1	0
GOZILA1096	KRASG12R	1												0	F	A	1	1	1	0	1	1	0	0	6	0	0	1	0	0	0	0	0	0	0	0	0	0	PD	0	0	0
GOZILA1115	KRASQ61H				1									1	M	C	1	1	1	1	1	0	0	0	3	1	0	0	0	0	0	0	0	0	1	0	0	0	NE	0	0	0
GOZILA1125	KRASG12V	1												0	F	R	0	1	0	1	1	0	0	0	4	0	0	0	0	0	0	0	1	0	0	0	0	0	SD	0	1	0
GOZILA1134	KRASG12S	1												0	M	A	1	1	0	1	0	1	0	0	3	1	0	0	0	0	0	0	0	0	1	1	0	0	SD	0	1	0
GOZILA1139	KRASG12V	1												0	M	R	0	1	0	1	1	0	0	0	5	0	0	0	0	0	0	0	0	1	0	0	0	0	SD	0	1	0
GOZILA1141	KRASG12D	1												0	F	S	0	1	0	1	0	1	0	0	2	1	0	0	0	0	0	0	0	0	0	1	0	0	NE	0	0	0
GOZILA1246	KRASG12D	1												0	F	R	0	1	1	0	0	0	1	0	3	1	0	0	0	0	0	0	0	0	1	0	0	0	SD	0	1	0
GOZILA1271	KRASG12V	1												0	F	C	1	1	0	1	1	0	1	0	1	1	0	0	0	1	0	0	0	0	0	1	0	0	SD	0	1	0
GOZILA1276	KRASG12D	1												0	M	R	0	0	0	1	0	0	0	0	5	0	0	0	0	0	0	0	0	1	0	0	0	0	PR	1	1	0
GOZILA1284	KRASG12D	1												0	M	R	0	1	0	1	1	0	0	0	4	0	0	0	0	0	0	0	0	0	1	1	0	0	PD	0	0	0
GOZILA1307	KRASG13D		1											0	F	C	1	1	0	1	0	1	0	0	4	0	0	0	0	0	0	0	0	0	1	1	0	0	PD	0	0	0
GOZILA1308	KRASG12D	1												0	F	C	1	1	1	1	0	0	0	0	7	0	0	0	0	0	0	0	0	1	0	0	0	0	NE	0	0	0
GOZILA1338	KRASG12D	1												0	M	R	0	1	0	1	1	0	0	0	8	0	0	0	0	0	0	0	0	1	0	0	0	0	NE	0	0	0
GOZILA1359	NRASG13R								1					1	M	A	1	1	0	1	1	1	0	0	2	1	0	0	1	0	0	0	0	0	0	1	0	0	SD	0	1	0
GOZILA1360	KRASG12V	1												0	M	R	0	1	1	1	0	0	0	0	7	0	0	0	0	0	0	0	0	0	1	0	0	0	NE	0	0	0
GOZILA1362	KRASG12D	1												0	M	R	0	1	1	1	0	0	1	0	5	0	0	0	0	0	0	0	0	1	0	0	0	0	PD	0	0	0
GOZILA1372	KRASG12D	1												0	F	A	1	1	1	1	0	1	0	0	3	1	1	0	0	0	0	0	0	0	0	0	0	0	SD	0	1	0
GOZILA1373	KRASG12V	1												0	F	R	0	0	1	0	0	0	0	0	5	0	0	0	0	1	0	0	0	0	0	1	0	0	SD	0	1	0
GOZILA1378	KRASG12D	1												0	M	S	0	1	1	0	1	1	0	0	3	1	0	0	0	0	0	0	0	0	1	0	0	0	NE	0	0	0
GOZILA1381	KRASG12C	1												0	F	A	1	1	1	0	0	1	0	0	3	1	0	0	0	0	0	1	0	0	0	1	0	0	PD	0	0	0
GOZILA1388	KRASG13D		1											0	F	D	0	0	0	0	1	0	0	0	1	1	0	0	0	1	0	0	0	0	0	0	0	0	PD	0	0	0
GOZILA1389	KRASG12D	1												0	M	R	0	1	0	1	0	0	1	0	2	1	0	0	1	0	0	0	0	0	0	1	0	0	SD	0	1	0
GOZILA1395	KRASG12D	1												0	F	S	0	1	1	1	0	0	0	0	5	0	0	0	0	1	0	0	0	0	0	1	0	0	SD	0	1	0
GOZILA1399	KRASG12C	1												0	F	R	0	1	1	1	0	0	0	0	6	0	0	0	0	1	0	0	0	0	0	1	0	0	PD	0	0	0
GOZILA1404	KRASG12C	1												0	M	R	0	1	1	1	0	0	0	0	2	1	0	0	0	0	0	0	0	0	0	1	0	0	PD	0	0	0
GOZILA1431	KRASG13D		1											0	F	S	0	1	1	1	0	0	0	0	1	1	0	0	0	0	0	1	0	0	0	1	0	0	SD	0	1	0
GOZILA1432	KRASG12D	1												0	M	A	1	2	0	0	0	0	0	0	1	1	0	0	0	1	0	0	0	0	0	0	0	0	SD	0	1	0
GOZILA1436	KRASG13D		1											0	F	A	1	1	1	0	0	0	1	0	2	1	0	0	0	0	0	0	0	0	0	1	0	0	SD	0	1	0
GOZILA1437	KRASG12D	1												0	M	A	1	1	1	0	1	0	1	0	3	1	0	0	0	0	0	0	1	0	0	0	0	0	SD	0	1	0
GOZILA1442	KRASG12V	1												0	F	A	1	1	1	1	0	0	0	0	3	1	0	0	0	0	0	0	0	0	0	1	0	0	NE	0	0	1
GOZILA1443	KRASG12D	1												0	F	R	0	0	0	1	0	0	0	0	2	1	0	0	1	0	0	0	0	0	0	1	0	0	SD	0	1	0
GOZILA1445	KRASG12V	1												0	F	S	0	1	1	1	0	0	1	0	7	0	0	0	0	0	0	0	0	1	0	0	0	0	PD	0	0	0
GOZILA1469	KRASA146T						1							1	F	R	0	1	1	1	0	0	0	0	1	1	0	1	0	0	0	0	0	0	0	1	0	0	SD	0	1	0
GOZILA1480	KRASG12D	1												0	M	R	0	1	1	1	1	0	0	0	2	1	0	1	0	0	0	0	0	0	0	0	1	0	PR	1	1	0
GOZILA1487	NRASQ61R										1			1	M	R	0	1	1	0	1	0	0	0	4	0	0	0	0	0	0	0	0	1	0	0	0	0	PD	0	0	0
GOZILA1493	KRASG12D	1												0	M	R	0	1	1	0	1	0	0	0	4	0	0	0	0	0	0	0	0	0	1	0	0	0	SD	0	1	0
GOZILA1515	KRASG12A	1												0	M	R	0	1	1	1	0	0	0	0	3	1	0	0	0	0	0	0	0	0	1	1	0	0	PD	0	0	0
GOZILA1521	KRASG13D		1											0	M	S	0	1	1	1	0	0	0	0	6	0	0	0	0	0	0	1	0	0	0	0	0	0	NE	0	0	0
GOZILA1548	KRASG12C	1												0	M	R	0	1	1	1	1	0	0	0	2	1	0	0	1	0	0	0	0	0	0	1	0	0	PD	0	0	0
GOZILA1559	KRASG13D		1											0	M	S	0	0	1	0	0	0	0	0	2	1	0	0	1	0	0	0	0	0	0	1	0	0	PD	0	0	0
GOZILA1563	KRASG12V	1												0	F	D	0	0	1	0	0	0	0	0	2	1	0	0	0	0	0	0	0	0	1	1	0	0	PD	0	0	0
GOZILA1564	KRASG12D	1												0	M	S	0	1	1	1	0	0	0	1	1	1	1	0	0	0	0	0	0	0	0	1	0	0	SD	0	1	0
GOZILA1577	KRASG12D	1												0	M	S	0	0	0	1	0	0	0	0	1	1	0	1	0	0	0	0	0	0	0	1	0	0	SD	0	1	1
GOZILA1587	KRASG13D		1											0	F	C	1	1	1	1	0	0	0	0	1	1	1	0	0	0	0	0	0	0	0	1	0	0	SD	0	1	1
GOZILA1610	KRASG12C	1												0	M	R	0	0	0	1	0	0	0	0	2	1	0	0	1	0	0	0	0	0	0	1	0	0	SD	0	1	0
GOZILA1615	KRASG12V	1												0	F	S	0	1	1	1	1	1	0	0	2	1	0	0	1	0	0	0	0	0	0	1	0	0	PD	0	0	0
GOZILA1617	KRASG12V	1												0	F	S	0	1	1	1	0	1	0	0	2	1	0	1	0	0	0	0	0	0	0	1	0	0	SD	0	1	0
GOZILA1618	KRASG12V	1												0	M	R	0	0	0	1	0	0	0	0	2	1	0	0	1	0	0	0	0	0	0	1	0	0	SD	0	1	1
GOZILA1629	KRASG12V	1												0	M	R	0	0	0	1	0	0	0	0	2	1	0	0	1	0	0	0	0	0	0	1	0	0	SD	0	1	0
GOZILA1636	KRASG12V	1												0	M	C	1	1	0	1	1	0	0	1	4	0	0	0	1	0	0	0	0	0	0	1	0	0	PD	0	0	0
GOZILA1646	KRASG12C	1												0	M	T	1	1	1	1	0	0	0	0	4	0	0	0	0	0	0	0	0	0	1	0	0	0	PD	0	0	0
GOZILA1655	KRASG12D	1												0	F	R	0	1	1	1	1	0	0	0	3	1	0	0	0	0	0	0	0	0	1	0	0	0	NE	0	0	0
GOZILA1671	KRASG12C	1												0	M	R	0	1	1	1	0	0	0	0	1	1	1	0	0	0	0	0	0	0	0	1	0	0	SD	0	1	0
GOZILA1673	KRASG12V	1												0	F	A	1	1	1	1	1	0	0	0	5	0	0	0	0	0	0	0	0	1	0	0	0	0	PD	0	0	0
GOZILA1675	KRASG12D	1												0	M	S	0	0	1	0	0	0	0	0	3	1	0	0	1	0	0	0	0	0	0	1	0	0	SD	0	1	0
GOZILA1683	KRASG12D	1												0	M	R	0	1	0	0	1	1	0	0	3	1	0	0	0	0	0	1	0	0	0	1	0	0	SD	0	1	0
GOZILA1695	KRASG12V	1												0	F	R	0	0	0	1	0	0	0	0	1	1	0	0	0	1	0	0	0	0	0	1	0	0	PR	1	1	0
GOZILA1696	KRASG12V	1												0	M	R	0	1	1	1	0	0	0	1	2	1	0	0	1	0	0	0	0	0	0	0	0	0	SD	0	1	0
GOZILA1721	KRASG12V	1												0	F	R	0	1	0	1	1	1	0	0	2	1	0	0	1	0	0	0	0	0	0	1	0	0	PR	1	1	0
GOZILA1730	KRASA146V						1							1	M	A	1	1	1	0	0	1	0	0	6	0	0	0	0	0	0	0	0	1	0	0	0	0	SD	0	1	0
GOZILA1733	KRASG13D		1											0	F	A	1	1	1	1	0	0	0	0	2	1	0	0	0	1	0	0	0	0	0	1	0	0	SD	0	1	0
GOZILA1752	KRASG12C	1												0	M	S	0	1	1	1	0	0	0	0	1	1	0	0	1	0	0	0	0	0	0	1	0	0	SD	0	1	0
GOZILA1763	KRASG12D	1												0	M	R	0	0	0	0	1	0	0	0	1	1	0	1	0	0	0	0	0	0	0	1	0	0	PD	0	0	0
GOZILA1774	KRASG12A	1												0	F	S	0	1	1	0	1	0	0	0	4	0	0	0	0	0	0	0	0	1	0	0	0	0	PD	0	0	0
GOZILA1777	KRASG13D		1											0	M	C	1	1	1	0	0	1	0	0	4	0	0	0	1	0	0	0	0	0	0	1	0	0	PD	0	0	0
GOZILA1778	KRASG13D		1											0	M	R	0	1	0	1	0	0	1	0	5	0	0	1	0	0	0	0	0	0	0	1	0	0	SD	0	1	0
GOZILA1779	KRASG13D		1											0	M	A	1	1	0	0	1	1	0	0	1	1	0	0	1	0	0	0	0	0	0	1	0	0	PR	1	1	1
GOZILA1799	KRASG12D	1												0	F	R	0	1	0	1	0	1	0	0	7	0	0	0	1	0	0	0	0	0	0	1	0	0	SD	0	1	0
GOZILA1803	KRASG13D		1											0	M	C	1	1	1	1	1	1	0	0	2	1	0	0	1	0	0	0	0	0	0	0	0	0	PR	1	1	0
GOZILA1804	KRASQ61H				1									1	M	R	0	1	0	1	0	0	1	1	4	0	0	0	0	0	0	1	0	0	0	1	0	0	PD	0	0	0
GOZILA1809	KRASG12C	1												0	M	S	0	1	1	1	0	1	0	1	1	1	0	0	0	0	0	0	0	0	0	1	0	0	SD	0	1	0
GOZILA1825	KRASG12D	1												0	F	S	0	0	1	0	0	0	0	0	2	1	0	0	1	0	0	0	0	0	0	0	0	0	SD	0	1	0
GOZILA1830	KRAS G12S	1												0	M	R	0	0	0	1	0	0	0	0	2	1	0	0	0	0	0	0	0	0	0	1	0	0	SD	0	1	1
GOZILA1844	KRASG12D	1												0	M	R	0	1	1	1	1	0	0	0	2	1	0	0	1	0	0	0	0	0	0	1	0	0	SD	0	1	0
GOZILA1859	KRASG12D	1												0	M	S	0	1	1	1	1	0	1	0	2	1	0	1	0	0	0	0	0	0	0	1	0	0	SD	0	1	0
GOZILA1865	KRASG12D	1												0	M	R	0	1	1	0	1	1	0	0	1	1	0	0	0	1	0	0	0	0	0	1	0	0	SD	0	1	0
GOZILA1870	KRASK117N					1								1	M	C	1	1	1	1	0	0	0	0	2	1	0	0	1	0	0	0	0	0	0	1	0	0	PD	0	0	0
GOZILA1880	KRASG12D	1												0	F	S	0	1	1	1	0	0	0	0	4	0	0	0	0	0	0	0	0	0	1	1	0	0	SD	0	1	0
GOZILA1881	KRASG12D	1												0	M	R	0	1	1	1	1	0	0	0	1	1	0	1	0	0	0	0	0	0	0	1	0	0	PR	1	1	0
GOZILA1885	NRASG12D							1						1	F	R	0	1	0	1	1	0	0	0	3	1	0	0	0	0	0	0	0	0	1	1	0	0	SD	0	1	0
GOZILA1887	KRASG12S	1												0	M	R	0	1	1	1	0	1	0	0	1	1	0	0	0	0	0	0	0	0	0	1	0	0	SD	0	1	0
GOZILA1892	KRASG12V	1												0	F	A	1	1	1	1	0	0	0	0	4	0	0	0	0	0	0	0	0	0	1	0	0	0	PD	0	0	0
GOZILA1893	KRASG12V	1												0	F	T	1	1	0	0	0	1	0	1	1	1	0	0	0	1	0	0	0	0	0	1	0	0	SD	0	1	0
GOZILA1894	KRASG12A	1												0	F	R	0	1	1	0	0	0	0	1	2	1	0	0	1	0	0	0	0	0	0	1	0	0	SD	0	1	0
GOZILA1909	KRASA146P						1							1	M	R	0	0	0	0	0	0	1	0	2	1	0	1	0	0	0	0	0	0	0	1	0	0	SD	0	1	0
GOZILA1919	KRASG12V	1												0	F	R	0	1	0	1	0	1	0	0	2	1	0	0	1	0	0	0	0	0	0	1	0	0	SD	0	1	0
GOZILA1921	KRASG12V	1												0	M	R	0	0	0	1	0	0	0	0	1	1	1	0	0	0	0	0	0	0	0	1	0	0	SD	0	1	0
GOZILA1928	KRASG12C	1												0	F	S	0	1	1	1	0	0	0	0	4	0	0	1	0	0	0	0	0	0	0	0	0	0	PD	0	0	0
GOZILA1933	KRASG12V	1												0	M	A	1	1	1	0	0	1	0	0	1	1	0	0	0	1	0	0	0	0	0	1	0	0	SD	0	1	0
GOZILA1982	KRASQ61L				1									1	F	S	0	1	1	0	1	0	0	0	1	1	0	1	0	0	0	0	0	0	0	0	0	0	SD	0	1	0
GOZILA2002	KRASG12V	1												0	M	R	0	1	1	1	1	0	0	0	3	1	0	0	0	0	0	0	0	0	1	1	0	0	SD	0	1	0
GOZILA2008	KRASG12V	1												0	F	S	0	1	1	1	0	0	0	0	3	1	0	0	0	0	0	0	0	0	1	1	0	0	SD	0	1	0
GOZILA2012	KRASQ61L				1									1	M	C	1	0	0	1	0	0	0	0	2	1	0	0	1	0	0	0	0	0	0	1	0	0	SD	0	1	0
GOZILA2022	KRASG12D	1												0	M	C	1	1	1	0	0	1	0	0	4	0	0	0	0	0	0	1	0	0	0	1	0	0	PD	0	0	0
GOZILA2031	NRASQ61K										1			1	M	R	0	0	0	0	1	0	0	0	1	1	0	1	0	0	0	0	0	0	0	1	0	0	SD	0	1	0
GOZILA2049	KRASG12D	1												0	M	R	0	2	0	0	0	0	0	0	1	1	0	0	0	1	0	0	0	0	0	0	0	0	PD	0	0	0
GOZILA2058	KRASG13D		1											0	F	R	0	1	1	1	0	1	0	0	2	1	0	0	1	0	0	0	0	0	0	1	0	0	SD	0	1	0
GOZILA2061	KRASG12D	1												0	F	R	0	1	1	1	0	0	1	0	2	1	0	0	0	0	0	0	0	0	1	1	0	0	PD	0	0	0
GOZILA2064	NRASQ61H										1			1	F	R	0	1	0	1	1	1	0	0	3	1	0	1	0	0	0	0	0	0	0	0	0	0	PD	0	0	0
GOZILA2073	KRASG13D		1											0	F	R	0	1	1	1	0	0	0	0	5	0	0	0	0	0	0	0	0	1	0	0	0	0	SD	0	1	0
GOZILA2080	KRASG12V	1												0	M	R	0	1	1	0	1	0	0	0	2	1	1	0	0	0	0	0	0	0	0	1	0	0	SD	0	1	0
GOZILA2090	KRASG12V	1												0	F	R	0	0	0	1	0	0	0	0	1	1	0	0	0	1	0	0	0	0	0	1	0	0	SD	0	1	0
GOZILA2099	KRASK117N					1								1	M	R	0	1	1	1	1	0	0	0	1	1	0	0	1	0	0	0	0	0	0	1	0	0	SD	0	1	0
GOZILA2134	KRASG12C	1												0	M	S	0	1	1	0	1	0	0	0	2	1	0	0	1	0	0	0	0	0	0	1	0	0	SD	0	1	0
GOZILA2177	KRASG12V	1												0	F	A	1	1	1	0	1	0	0	0	3	1	0	0	1	0	0	0	0	0	0	0	0	0	PD	0	0	0
GOZILA2180	KRASG13D		1											0	M	R	0	1	1	1	0	0	0	0	1	1	0	0	0	1	0	0	0	0	0	0	0	0	SD	0	1	0
GOZILA2183	KRASG12D	1												0	M	R	0	1	1	0	1	0	1	0	2	1	0	0	0	0	0	0	0	0	1	1	0	0	PD	0	0	0
GOZILA2208	KRASG12D	1												0	M	T	1	0	1	0	0	0	0	0	3	1	0	0	0	0	0	0	0	0	0	0	1	0	PD	0	0	0
GOZILA2213	KRASA146T						1							1	M	R	0	1	0	1	1	0	0	0	4	0	0	0	0	0	0	0	0	0	1	0	0	0	SD	0	1	0
GOZILA2216	KRASG12V	1												0	M	A	1	1	1	1	0	0	0	0	1	1	1	0	0	0	0	0	0	0	0	1	0	0	PR	1	1	0
GOZILA2221	KRASG12C	1												0	M	S	0	1	0	1	0	0	0	1	1	1	0	0	0	1	0	0	0	0	0	0	0	0	SD	0	1	0
GOZILA2228	KRASG12S	1												0	F	C	1	0	1	0	0	0	0	0	2	1	0	0	0	0	0	0	0	0	0	1	0	0	SD	0	1	0
GOZILA2230	KRASG12D	1												0	F	A	1	1	1	1	1	0	0	0	1	1	0	0	0	0	0	0	0	0	0	1	0	0	PR	1	1	0
GOZILA2253	KRASG13D		1											0	M	R	0	1	1	1	0	0	0	0	1	1	0	0	0	0	0	0	0	0	0	1	0	0	PD	0	0	0
GOZILA2264	KRASG12V	1												0	F	S	0	1	1	1	0	0	0	0	1	1	0	0	0	1	0	0	0	0	0	1	0	0	SD	0	1	0
GOZILA2268	KRASG12D	1												0	M	R	0	1	0	1	1	0	0	0	1	1	0	0	0	0	0	0	0	0	0	1	0	0	SD	0	1	0
GOZILA2283	NRASG13R								1					1	M	R	0	0	0	1	0	0	0	0	3	1	0	0	0	0	0	0	0	0	0	1	0	1	PR	1	1	0
GOZILA2286	KRASG12R	1												0	M	S	0	1	1	1	0	0	0	0	2	1	0	0	0	0	0	0	0	0	0	1	0	0	SD	0	1	0
GOZILA2292	KRASG12S	1												0	M	S	0	1	1	1	0	0	0	0	2	1	0	0	0	1	0	0	0	0	0	1	0	0	SD	0	1	0
GOZILA2294	KRASG12D	1												0	F	R	0	1	0	1	1	1	0	0	5	0	0	0	0	0	0	0	0	0	1	1	0	0	SD	0	1	0
GOZILA2297	KRASG12S	1												0	F	S	0	1	1	0	0	1	0	0	1	1	0	0	0	1	0	0	0	0	0	1	0	0	PR	1	1	0
GOZILA2302	KRASG12V	1												0	F	S	0	1	0	1	1	0	1	1	2	1	0	0	1	0	0	0	0	0	0	1	0	0	PD	0	0	0
GOZILA2303	KRASG12V	1												0	M	S	0	1	1	0	1	0	0	0	1	1	0	0	0	0	1	0	0	0	0	0	0	0	PD	0	0	0
GOZILA2306	KRASG13D		1											0	F	R	0	0	0	1	0	0	0	0	6	0	0	0	1	0	0	0	0	0	0	0	1	0	PD	0	0	0
GOZILA2341	KRASA146V						1							1	F	R	0	0	1	0	0	0	0	0	1	1	0	1	0	0	0	0	0	0	0	1	0	0	SD	0	1	0
GOZILA2343	KRASQ61H				1									1	M	R	0	1	1	1	0	0	1	0	5	0	0	0	0	0	0	0	0	1	0	0	0	0	NE	0	0	0
GOZILA2348	KRASG12V	1												0	F	R	0	1	0	1	1	0	0	0	4	0	0	0	0	0	0	0	0	1	0	0	0	0	NE	0	0	0
GOZILA2349	KRASG13D		1											0	F	A	1	1	1	0	0	0	0	1	4	0	0	0	1	0	0	0	0	0	0	1	0	0	SD	0	1	0
GOZILA2397	KRASG13D		1											0	M	R	0	1	1	1	0	0	0	0	2	1	0	0	1	0	0	0	0	0	0	1	0	0	SD	0	1	0
GOZILA2399	KRASG12D	1												0	F	S	0	1	1	1	1	0	0	0	2	1	0	0	1	0	0	0	0	0	0	1	0	0	SD	0	1	0
GOZILA2412	KRASG12A	1												0	M	R	0	1	1	0	0	1	0	0	1	1	0	0	0	1	0	0	0	0	0	0	0	0	SD	0	1	0
GOZILA2446	KRASG12V	1												0	M	R	0	0	0	1	0	0	0	0	3	1	0	0	1	0	0	0	0	0	0	1	0	0	PD	0	0	1
GOZILA2448	KRASG12D	1												0	F	R	0	1	0	1	1	0	0	0	4	0	0	0	0	0	0	0	0	0	1	0	0	0	SD	0	1	0
GOZILA2453	KRASG13D		1											0	F	A	1	1	1	0	0	1	0	0	5	0	0	0	0	0	0	0	0	0	1	1	0	0	PD	0	0	0
GOZILA2459	KRASG12D	1												0	F	R	0	1	1	0	0	1	0	1	3	1	0	0	0	0	0	0	0	0	1	1	0	0	PD	0	0	0
GOZILA2461	KRASG12D	1												0	F	A	1	0	1	0	0	0	0	0	4	0	0	0	0	0	0	0	0	0	1	0	0	0	PD	0	0	0
GOZILA2468	KRAS G12S	1												0	F	T	1	0	0	1	0	0	0	0	1	1	0	0	0	1	0	0	0	0	0	1	0	0	PR	1	1	1
GOZILA2470	NRASG12D							1						1	M	R	0	0	0	0	1	0	0	0	2	1	0	0	0	0	0	1	0	0	0	0	0	0	SD	0	1	0
GOZILA2492	NRASG12A							1						1	M	R	0	0	0	0	0	1	0	0	1	1	0	0	1	0	0	0	0	0	0	1	0	0	SD	0	1	0
GOZILA2499	KRASG12V	1												0	F	R	0	1	1	1	0	0	0	0	1	1	0	1	0	0	0	0	0	0	0	1	0	0	PR	1	1	0
GOZILA2503	KRASG12V	1												0	F	S	0	1	1	1	0	0	0	0	2	1	0	0	0	0	0	0	0	0	1	1	0	0	SD	0	1	0
GOZILA2505	KRASG12C	1												0	M	R	0	1	1	0	1	0	0	0	2	1	0	0	1	0	0	0	0	0	0	1	0	0	SD	0	1	0
GOZILA2520	KRASG12D	1												0	M	T	1	0	0	0	0	1	0	0	4	0	0	0	0	0	0	0	0	1	0	0	0	0	NE	0	0	0
GOZILA2544	KRASG12V	1												0	M	R	0	1	1	1	1	1	0	0	1	1	0	0	0	1	0	0	0	0	0	1	0	0	SD	0	1	0
GOZILA2551	KRASG12D	1												0	F	T	1	1	0	1	1	1	0	0	2	1	0	0	1	0	0	0	0	0	0	1	0	0	PR	1	1	0
GOZILA2556	KRASG13D		1											0	M	R	0	0	0	1	0	0	0	0	4	0	0	0	0	0	0	0	0	1	0	0	0	0	SD	0	1	0
GOZILA2566	KRASG12V	1												0	F	C	1	1	0	0	1	1	0	0	1	1	0	0	0	1	0	0	0	0	0	1	0	0	SD	0	1	0
GOZILA2573	KRASG13D		1											0	M	R	0	1	0	1	1	0	0	0	3	1	0	0	0	0	0	0	0	0	1	1	0	0	SD	0	1	0
GOZILA2579	KRASG13D		1											0	M	R	0	1	0	1	1	0	0	0	2	1	0	0	1	0	0	0	0	0	0	1	0	0	SD	0	1	0
GOZILA2580	KRASQ61R				1									1	M	D	0	0	1	0	0	0	0	0	3	1	0	0	0	0	0	0	0	0	1	0	0	0	SD	0	1	0
GOZILA2581	KRASG12D	1												0	M	R	0	1	1	0	1	1	0	0	2	1	0	0	0	0	0	0	0	0	1	1	0	0	PD	0	0	0
GOZILA2586	KRASG13D		1											0	F	S	0	1	1	1	0	0	1	0	1	1	0	1	0	0	0	0	0	0	0	1	0	0	SD	0	1	0
GOZILA2587	KRASG12C	1												0	F	A	1	1	1	0	0	1	0	1	2	1	0	0	0	0	1	0	0	0	0	1	0	0	SD	0	1	0
GOZILA2588	KRASG12D	1												0	F	S	0	1	1	1	0	0	0	0	3	1	0	0	0	0	0	0	0	0	1	1	0	0	SD	0	1	0
GOZILA2594	NRASG12C							1						1	F	S	0	1	1	1	0	0	0	0	1	1	0	0	0	1	0	0	0	0	0	0	0	0	PD	0	0	1
GOZILA2599	KRASG12C	1												0	F	S	0	1	1	0	1	0	0	0	8	0	0	0	0	0	0	0	0	0	1	1	0	0	NE	0	0	0
GOZILA2603	KRASG12S	1												0	M	R	0	0	0	0	0	1	0	0	3	1	0	0	0	0	0	0	0	0	1	1	0	0	PR	1	1	0
GOZILA2611	KRASG12V	1												0	M	R	0	1	1	1	0	0	0	0	2	1	0	0	1	0	0	0	0	0	0	1	0	0	SD	0	1	0
GOZILA2621	KRASG12V	1												0	M	S	0	1	0	1	1	1	0	0	6	0	0	0	0	0	0	0	0	1	0	0	0	0	SD	0	1	0
GOZILA2641	KRASG12V	1												0	F	R	0	0	0	0	0	1	0	0	1	1	0	0	0	1	0	0	0	0	0	1	0	0	NE	0	0	0
GOZILA3007	KRASG12C	1												0	F	C	1	0	1	0	0	0	0	0	4	0	0	0	0	0	0	0	0	1	0	0	0	0	NE	0	0	0
GOZILA3032	KRASG12V	1												0	F	A	1	0	1	0	0	0	0	0	1	1	0	0	1	0	0	0	0	0	0	1	0	0	NE	0	0	0
GOZILA3058	NRASG12D							1						1	F	S	0	0	0	1	0	0	0	0	3	1	0	1	0	0	0	0	0	0	0	1	0	0	PD	0	0	0
GOZILA3062	KRASG12V	1												0	M	R	0	1	1	0	1	0	0	0	1	1	0	0	0	1	0	0	0	0	0	1	0	0	PR	1	1	0
GOZILA3070	KRASG12S	1												0	M	T	1	0	1	0	0	0	0	0	1	1	0	0	0	1	0	0	0	0	0	1	0	0	PR	1	1	0
GOZILA3083	KRASG12C	1												0	F	A	1	0	0	0	0	1	0	0	1	1	0	0	0	0	0	0	0	0	0	1	0	0	SD	0	1	1
GOZILA3087	KRASG12V	1												0	F	R	0	1	1	0	0	0	0	1	1	1	0	0	1	0	0	0	0	0	0	1	0	0	PD	0	0	0
GOZILA3106	KRASG12D	1												0	F	R	0	0	0	0	0	0	0	1	2	1	0	0	1	0	0	0	0	0	0	1	0	0	SD	0	1	0
GOZILA3112	KRASG12V	1												0	M	C	1	1	1	1	0	0	0	0	2	1	0	0	1	0	0	0	0	0	0	1	0	0	PD	0	0	0
GOZILA3123	KRASA146T						1							1	F	A	1	1	1	0	1	1	0	0	2	1	0	1	0	0	0	0	0	0	0	1	0	0	SD	0	1	0
GOZILA3128	KRASG13D		1											0	M	T	1	0	0	0	0	0	0	1	3	1	0	0	0	0	0	0	0	0	1	0	0	0	PD	0	0	0
GOZILA3132	KRASG12V	1												0	M	C	1	1	0	1	0	0	0	1	2	1	0	0	0	0	0	0	0	0	0	1	0	0	PR	1	1	0
GOZILA3146	KRASG12D	1												0	M	R	0	0	0	1	0	0	0	0	2	1	0	0	1	0	0	0	0	0	0	1	0	0	SD	0	1	0
GOZILA3150	KRASA146T						1							1	F	R	0	1	1	1	0	1	0	0	6	0	0	0	0	0	0	0	0	0	1	1	0	0	PD	0	0	0
GOZILA3157	KRASG12D	1												0	M	S	0	0	0	1	0	0	0	0	2	1	0	0	1	0	0	0	0	0	0	1	0	0	NE	0	0	0
GOZILA3180	KRASG12A	1												0	F	A	1	1	0	1	1	0	0	0	3	1	0	0	0	0	0	0	0	1	0	0	0	0	PD	0	0	0
GOZILA3193	KRASG12D	1												0	F	S	0	0	0	0	0	1	0	0	3	1	0	0	0	0	0	0	0	1	0	0	0	0	PD	0	0	0
GOZILA3196	KRASG12D	1												0	F	A	1	1	0	0	1	1	0	0	3	1	0	0	1	0	0	0	0	0	0	1	0	0	SD	0	1	0
GOZILA3234	KRASG13D		1											0	M	S	0	0	0	1	0	0	0	0	3	1	0	0	0	0	0	0	0	1	0	0	0	0	PD	0	0	0
GOZILA3248	KRASG12D	1												0	M	A	1	1	1	0	0	1	0	0	4	0	0	0	0	0	0	0	0	0	0	0	1	0	NE	0	0	0
GOZILA3250	KRASA146T						1							1	M	R	0	1	1	1	0	0	0	0	6	0	0	0	0	0	0	0	0	1	0	0	0	0	NE	0	0	1
GOZILA3278	KRASG12D	1												0	F	D	0	0	1	0	0	0	0	0	2	1	0	0	0	0	1	0	0	0	0	1	0	0	PD	0	0	0
GOZILA3287	KRASG12V	1												0	M	R	0	1	0	1	1	0	0	0	7	0	0	0	0	0	0	0	0	0	1	0	0	0	PD	0	0	1
GOZILA3298	KRASG12A	1												0	F	C	1	1	1	1	0	1	0	1	1	1	0	1	0	0	0	0	0	0	0	1	0	0	SD	0	1	0
GOZILA3301	KRASG12D	1												0	F	R	0	1	1	1	0	0	0	0	6	0	0	0	0	0	0	0	0	1	0	0	0	0	NE	0	0	0
GOZILA3319	NRASQ61H										1			1	M	R	0	1	1	1	0	0	0	0	3	1	0	0	1	0	0	0	0	0	0	1	0	0	SD	0	1	0
GOZILA3324	KRASG12D	1												0	M	A	1	1	1	1	1	0	0	1	2	1	0	0	1	0	0	0	0	0	0	1	0	0	PD	0	0	0
GOZILA3337	KRASG12V	1												0	F	S	0	1	1	1	0	0	0	0	4	0	0	1	0	0	0	0	0	0	0	1	0	0	SD	0	1	0
GOZILA3374	KRASG12C	1												0	F	R	0	0	0	1	0	0	0	0	5	0	0	0	1	0	0	0	0	0	0	1	0	0	SD	0	1	0
GOZILA3382	KRASG12V	1												0	F	R	0	0	0	1	0	0	0	0	3	1	0	0	0	0	0	0	0	0	1	1	0	0	PD	0	0	1
GOZILA3408	KRASG12V	1												0	F	R	0	1	1	1	1	0	0	0	4	0	0	0	0	0	0	0	0	1	0	0	0	0	SD	0	1	0
GOZILA3411	KRASG13D		1											0	F	R	0	1	1	0	0	1	0	0	5	0	0	0	1	0	0	0	0	0	0	1	0	0	SD	0	1	0
GOZILA3420	KRASG12V	1												0	F	C	1	1	0	1	0	1	0	0	1	1	1	0	0	0	0	0	0	0	0	1	0	0	PR	1	1	0
GOZILA3456	KRASG12D	1												0	M	A	1	1	0	1	0	1	0	0	3	1	0	0	0	0	0	0	0	0	1	1	0	0	SD	0	1	0
GOZILA3491	KRASG13D		1											0	F	C	1	1	1	0	1	0	0	0	1	1	0	1	0	0	0	0	0	0	0	1	0	0	SD	0	1	0
GOZILA3502	KRASG12A	1												0	M	R	0	1	0	1	1	0	0	1	1	1	0	0	0	1	0	0	0	0	0	0	0	0	SD	0	1	0
GOZILA3508	NRASQ61H										1			1	M	A	1	1	1	0	1	0	0	0	2	1	0	0	1	0	0	0	0	0	0	1	0	0	SD	0	1	0
GOZILA3527	KRASG13D		1											0	F	C	1	1	1	0	1	0	0	0	2	1	0	0	1	0	0	0	0	0	0	1	0	0	PD	0	0	0
GOZILA3530	NRASG13R								1					1	M	S	0	1	0	1	1	0	0	0	2	1	0	1	0	0	0	0	0	0	0	0	0	0	SD	0	1	0
GOZILA3532	KRASG12C	1												0	F	S	0	0	1	0	0	0	0	0	1	1	0	1	0	0	0	0	0	0	0	1	0	0	SD	0	1	0
GOZILA3544	KRASG12V	1												0	F	S	0	1	1	1	0	0	0	0	2	1	0	0	0	0	1	0	0	0	0	1	0	0	SD	0	1	1
GOZILA3554	KRASG12C	1												0	M	A	1	0	1	0	0	0	0	0	3	1	0	0	0	0	0	0	0	0	0	0	0	1	PD	0	0	0
GOZILA3556	KRASG13D		1											0	M	R	0	1	1	1	1	0	0	0	2	1	0	0	0	0	1	0	0	0	0	1	0	0	PD	0	0	0
GOZILA3562	KRASG12D	1												0	F	A	1	1	0	1	0	1	0	1	3	1	0	0	0	0	0	0	0	0	1	0	0	0	PR	1	1	0
GOZILA3568	KRASG12D	1												0	M	R	0	1	0	1	0	0	1	0	5	0	0	0	0	0	0	0	0	0	1	1	0	0	SD	0	1	0
GOZILA3577	KRASG12R	1												0	F	A	1	0	0	0	1	0	0	0	3	1	0	0	0	0	0	0	0	0	1	1	0	0	SD	0	1	1
GOZILA3585	KRASG13D		1											0	M	R	0	1	1	1	0	0	1	0	2	1	0	0	0	0	0	0	1	0	0	0	0	0	SD	0	1	0
GOZILA3591	KRASG12V	1												0	F	R	0	1	1	1	1	0	0	0	3	1	0	0	1	0	0	0	0	0	0	1	0	0	PD	0	0	0
GOZILA3614	KRASG13D		1											0	M	C	1	1	1	1	0	0	0	0	1	1	0	0	1	0	0	0	0	0	0	1	0	0	PD	0	0	0
GOZILA3618	NRASQ61K										1			1	M	S	0	1	1	1	1	0	0	0	4	0	0	0	0	0	0	0	0	0	1	1	0	0	NE	0	0	0
GOZILA3621	KRASG13D		1											0	M	S	0	0	0	0	0	1	0	0	1	1	0	1	0	0	0	0	0	0	0	1	0	0	NE	0	0	0
GOZILA3625	KRASG12V	1												0	M	R	0	1	1	1	0	0	0	0	3	1	0	0	0	0	0	0	0	0	1	1	0	0	NE	0	0	0
GOZILA3636	KRASG12V	1												0	M	R	0	1	0	1	1	1	0	0	10	0	0	0	0	0	0	0	0	0	0	0	0	0	SD	0	1	0
GOZILA3643	KRASG12V	1												0	M	S	0	0	0	0	0	1	0	0	1	1	0	0	0	1	0	0	0	0	0	1	0	0	SD	0	1	1
GOZILA3647	KRASG12V	1												0	M	R	0	1	1	0	1	0	0	0	1	1	0	1	0	0	0	0	0	0	0	0	0	0	PR	1	1	0
GOZILA3655	KRASG12D	1												0	M	R	0	0	1	0	0	0	0	0	1	1	0	0	0	1	0	0	0	0	0	1	0	0	PD	0	0	0
GOZILA3657	KRASG13D		1											0	M	R	0	0	0	0	0	0	1	0	1	1	0	0	0	0	0	1	0	0	0	0	0	1	SD	0	1	0
GOZILA3688	KRASQ61L				1									1	M	D	0	1	1	0	1	0	1	0	2	1	0	0	1	0	0	0	0	0	0	1	0	0	NE	0	0	0
GOZILA3693	KRASG12V	1												0	F	S	0	1	1	1	0	1	0	0	4	0	0	0	0	0	0	0	0	1	0	0	0	0	PD	0	0	0
GOZILA3694	KRASG12D	1												0	F	S	0	1	1	1	0	0	1	0	2	1	0	0	1	0	0	0	0	0	0	1	0	0	SD	0	1	0
GOZILA3695	KRASG12D	1												0	M	S	0	0	0	1	0	0	0	0	4	0	0	0	0	0	0	0	0	1	0	0	0	0	PD	0	0	0
GOZILA3697	KRASG13D		1											0	M	R	0	1	1	1	0	0	0	0	5	0	0	0	0	0	0	0	0	0	1	0	0	0	SD	0	1	0
GOZILA3712	KRASG12D	1												0	F	A	1	1	1	1	0	1	0	0	3	1	0	0	0	0	0	1	0	0	0	0	0	0	SD	0	1	0
GOZILA3727	NRASQ61K										1			1	F	T	1	1	0	1	1	0	0	0	1	1	0	0	1	0	0	0	0	0	0	1	0	0	NE	0	0	0
GOZILA3741	KRASK117N					1								1	M	S	0	1	1	1	1	0	0	0	4	0	0	0	0	0	0	0	0	1	0	0	0	0	SD	0	1	0
GOZILA3742	KRASG12V	1												0	M	A	1	1	0	0	1	1	0	0	1	1	0	0	0	1	0	0	0	0	0	0	0	0	PR	1	1	0
GOZILA3743	KRASG12D	1												0	M	R	0	0	1	0	0	0	0	0	2	1	0	0	1	0	0	0	0	0	0	1	0	0	PD	0	0	0
GOZILA3760	KRASG12D	1												0	M	A	1	0	1	0	0	0	0	0	1	1	0	0	0	1	0	0	0	0	0	1	0	0	SD	0	1	1
GOZILA3768	KRASG12C	1												0	F	R	0	1	1	1	0	1	0	0	6	0	0	0	0	0	0	0	0	1	0	0	0	0	PD	0	0	0
GOZILA3769	KRASG13D		1											0	F	A	1	1	1	1	0	0	0	0	3	1	0	0	0	0	0	0	0	0	1	0	0	0	PR	1	1	0
GOZILA3773	KRASG12D	1												0	M	R	0	0	1	0	0	0	0	0	3	1	0	0	0	0	0	0	0	0	1	0	0	0	PD	0	0	0
GOZILA3776	KRASG12D	1												0	M	C	1	1	1	0	1	1	0	0	3	1	0	0	0	0	0	0	0	1	0	0	0	0	PR	1	1	0
GOZILA3777	KRASG13D		1											0	M	R	0	0	0	1	0	0	0	0	2	1	0	0	1	0	0	0	0	0	0	1	0	0	NE	0	0	0
GOZILA3780	KRASG12D	1												0	F	D	0	0	0	0	1	0	0	0	1	1	0	0	0	1	0	0	0	0	0	0	0	0	NE	0	0	0
GOZILA3789	KRASG12R	1												0	M	A	1	1	1	0	1	0	0	0	3	1	0	0	1	0	0	0	0	0	0	1	0	0	PD	0	0	0
GOZILA3790	KRASG12D	1												0	F	A	1	1	0	1	0	0	0	1	1	1	0	1	0	0	0	0	0	0	0	1	0	0	SD	0	1	0
GOZILA3791	KRASG12D	1												0	M	R	0	1	1	1	0	0	0	0	1	1	0	1	0	0	0	0	0	0	0	1	0	0	CR	1	1	0
GOZILA3795	KRASG12V	1												0	F	R	0	0	0	1	0	0	0	0	4	0	0	0	0	0	0	0	0	0	1	1	0	0	PR	1	1	0
GOZILA3796	KRASG13D		1											0	F	R	0	0	0	1	0	0	0	0	1	1	0	0	1	0	0	0	0	0	0	1	0	0	PD	0	0	1
GOZILA3797	KRASG12D	1												0	F	T	1	0	1	0	0	0	0	0	7	0	0	0	0	0	0	0	0	0	0	1	0	0	PR	1	1	0
GOZILA3807	KRASG13D		1											0	F	S	0	1	1	1	0	0	0	0	2	1	0	0	0	0	0	1	0	0	0	0	0	0	PR	1	1	0
GOZILA3811	KRASG12D	1												0	M	A	1	1	0	1	1	0	1	0	4	0	0	0	1	0	0	0	0	0	0	1	0	0	PD	0	0	0
GOZILA3813	KRASG12C	1												0	M	A	1	0	0	1	0	0	0	0	3	1	0	0	0	0	0	0	0	0	0	0	0	1	CR	1	1	0
GOZILA3821	KRASG12D	1												0	M	S	0	0	1	0	0	0	0	0	3	1	0	0	0	0	0	0	0	0	1	1	0	0	PR	1	1	0
GOZILA3822	KRASG12V	1												0	M	S	0	1	1	0	0	1	0	0	4	0	0	0	1	0	0	0	0	0	0	1	0	0	NE	0	0	1
GOZILA3836	KRASG12V	1												0	M	T	1	1	1	0	1	0	0	0	1	1	0	0	1	0	0	0	0	0	0	1	0	0	PD	0	0	0
GOZILA3837	KRASG13D		1											0	M	A	1	0	1	0	0	0	0	0	2	1	0	1	0	0	0	0	0	0	0	0	0	0	SD	0	1	0
GOZILA3851	KRASQ61L				1									1	M	R	0	1	0	1	1	1	0	0	2	1	0	0	1	0	0	0	0	0	0	1	0	0	NE	0	0	0
GOZILA3852	KRASG13D		1											0	M	C	1	0	1	0	0	0	0	0	4	0	0	0	1	0	0	0	0	0	0	1	0	0	NE	0	0	0
GOZILA3854	KRASG12D	1												0	M	A	1	1	1	1	0	0	0	0	2	1	0	0	1	0	0	0	0	0	0	1	0	0	PD	0	0	0
GOZILA3863	KRASG13D		1											0	M	A	1	0	1	0	0	0	0	0	4	0	0	0	0	0	0	0	0	1	0	0	0	0	SD	0	1	0
GOZILA3871	KRASG12A	1												0	M	R	0	0	0	0	1	0	0	0	2	1	0	0	0	0	0	1	0	0	0	0	0	0	PD	0	0	0
GOZILA3879	KRASQ61R				1									1	M	R	0	0	1	0	0	0	0	0	2	1	0	0	0	0	0	0	0	0	0	1	0	0	SD	0	1	1
GOZILA3882	KRASG12V	1												0	F	A	1	1	1	0	0	1	0	0	3	1	0	0	0	0	0	0	0	1	0	0	0	0	PD	0	0	0
GOZILA3883	KRASG12V	1												0	F	S	0	1	1	1	0	0	0	0	1	1	0	0	1	0	0	0	0	0	0	1	0	0	SD	0	1	0
GOZILA3885	KRASG12C	1												0	M	S	0	1	0	1	0	0	0	1	5	0	0	0	0	0	0	0	0	0	0	0	0	1	SD	0	1	0
GOZILA3886	KRASG12V	1												0	F	A	1	0	1	0	0	0	0	0	1	1	0	0	1	0	0	0	0	0	0	0	0	0	NE	0	0	1
GOZILA3890	KRASG12C	1												0	F	R	0	0	1	0	0	0	0	0	6	0	0	0	0	0	0	0	0	0	0	0	0	1	SD	0	1	0
GOZILA3893	KRASG12C	1												0	F	C	1	0	0	1	0	0	0	0	4	0	0	0	1	0	0	0	0	0	0	1	0	0	SD	0	1	0
GOZILA3897	KRASG12D	1												0	M	A	1	1	1	0	1	1	0	0	2	1	0	0	1	0	0	0	0	0	0	1	0	0	PD	0	0	0
GOZILA3900	KRASG12D	1												0	M	A	1	0	1	0	0	0	0	0	4	0	0	0	1	0	0	0	0	0	0	1	0	0	SD	0	1	0
GOZILA3908	KRASG12C	1												0	F	R	0	1	1	1	0	0	0	0	4	0	0	0	0	0	0	0	0	0	1	1	0	0	SD	0	1	1
GOZILA3918	KRASG12D	1												0	M	R	0	0	0	1	0	0	0	0	1	1	0	0	1	0	0	0	0	0	0	0	0	0	PR	1	1	0
GOZILA3929	KRASG12D	1												0	F	R	0	0	1	0	0	0	0	0	1	1	1	0	0	0	0	0	0	0	0	1	0	0	PR	1	1	0
GOZILA3931	KRASG12C	1												0	F	T	1	0	1	0	0	0	0	0	1	1	1	0	0	0	0	0	0	0	0	1	0	0	SD	0	1	0
GOZILA3939	KRASA146T						1							1	F	A	1	1	1	1	0	0	0	0	4	0	0	0	0	0	0	0	0	0	1	0	0	0	SD	0	1	0
GOZILA3945	NRASQ61K										1			1	M	T	1	1	1	1	1	1	0	0	2	1	0	0	0	0	0	0	0	0	1	1	0	0	SD	0	1	0
GOZILA3961	KRASG12D	1												0	M	R	0	1	1	1	0	1	1	0	2	1	0	1	0	0	0	0	0	0	0	1	0	0	PD	0	0	0
GOZILA3962	KRASG13D		1											0	F	C	1	1	1	1	1	1	0	1	2	1	0	0	0	0	0	1	0	0	0	1	0	0	PD	0	0	0
GOZILA3975	KRASG12D	1												0	M	S	0	0	1	0	0	0	0	0	5	0	0	0	0	0	0	0	0	1	0	0	0	0	SD	0	1	0
GOZILA3978	KRASG13D		1											0	F	S	0	1	0	1	1	0	0	0	3	1	0	0	0	0	0	0	0	0	1	1	0	0	SD	0	1	0
GOZILA3984	KRASG12V	1												0	F	R	0	0	1	0	0	0	0	0	1	1	1	0	0	0	0	0	0	0	0	1	0	0	SD	0	1	0
GOZILA3986	KRASG12D	1												0	M	T	1	1	1	1	0	1	0	1	2	1	0	0	1	0	0	0	0	0	0	1	0	0	PD	0	0	0
GOZILA3994	KRASG12V	1												0	M	A	1	1	1	1	0	1	0	0	2	1	0	0	1	0	0	0	0	0	0	1	0	0	SD	0	1	0
GOZILA4008	KRASG12D	1												0	F	S	0	1	0	1	1	0	0	0	4	0	0	0	0	0	0	0	0	1	0	0	0	0	PD	0	0	0
GOZILA4009	KRASG12C	1												0	M	R	0	0	0	1	0	0	0	0	4	0	0	0	0	0	0	1	0	0	0	0	0	0	PD	0	0	0
GOZILA4014	KRASG12C	1												0	F	R	0	0	0	1	0	0	0	0	1	1	0	0	0	0	0	1	0	0	0	1	0	0	PD	0	0	1
GOZILA4019	KRASG12D	1												0	F	R	0	1	0	1	1	0	0	0	3	1	0	0	0	1	0	0	0	0	0	0	0	0	PR	1	1	0
GOZILA4039	KRASG12D	1												0	F	S	0	1	0	1	0	1	0	1	4	0	0	0	0	0	0	0	0	0	1	1	0	0	PD	0	0	0
GOZILA4049	KRASG12D	1												0	M	R	0	1	1	1	0	0	0	0	5	0	0	0	0	0	0	0	0	0	1	0	0	0	SD	0	1	0
GOZILA4050	KRASG12D	1												0	F	R	0	1	0	1	0	1	0	0	1	1	0	0	0	1	0	0	0	0	0	0	0	0	PR	1	1	0
GOZILA4051	KRASG12V	1												0	F	T	1	0	1	0	0	0	0	0	3	1	0	0	1	0	0	0	0	0	0	1	0	0	PD	0	0	0
GOZILA4053	KRASG12D	1												0	M	A	1	1	0	1	1	0	0	0	4	0	0	0	0	0	0	0	0	0	1	1	0	0	NE	0	0	1
GOZILA4056	KRASG12D	1												0	M	R	0	1	1	1	0	0	0	0	3	1	0	0	0	0	0	0	0	0	1	1	0	0	PD	0	0	0
GOZILA4066	KRASA146T						1							1	M	R	0	1	0	1	1	0	0	0	2	1	0	0	1	0	0	0	0	0	0	1	0	0	SD	0	1	0
GOZILA4085	KRASG12D	1												0	M	C	1	0	0	1	0	0	0	0	6	0	0	0	0	1	0	0	0	0	0	1	0	0	SD	0	1	0
GOZILA4094	KRASG12D	1												0	F	S	0	0	0	1	0	0	0	0	1	1	0	1	0	0	0	0	0	0	0	1	0	0	SD	0	1	0
GOZILA4102	KRASG12S	1												0	F	R	0	1	0	1	0	1	0	0	5	0	0	0	0	0	0	1	0	0	0	1	0	0	PD	0	0	1
GOZILA4103	KRASG12D	1												0	M	C	1	1	1	1	0	0	0	0	6	0	0	0	0	0	0	0	0	1	0	0	0	0	PR	1	1	0
GOZILA4120	KRASG13D		1											0	F	C	1	1	0	1	0	0	0	1	1	1	0	0	1	0	0	0	0	0	0	1	0	0	PD	0	0	0
GOZILA4136	KRASG13D		1											0	M	D	0	0	1	0	0	0	0	0	3	1	0	0	0	0	0	0	0	0	1	1	0	0	NE	0	0	0
GOZILA4147	KRASG12D	1												0	M	S	0	0	1	0	0	0	0	0	1	1	0	0	0	0	0	0	0	0	0	0	0	0	SD	0	1	0
GOZILA4148	KRASG12D	1												0	M	R	0	1	1	0	0	0	1	0	2	1	0	0	1	0	0	0	0	0	0	1	0	0	NE	0	0	1
GOZILA4161	KRASG12D	1												0	F	R	0	1	1	1	0	1	0	0	6	0	0	0	0	0	0	0	0	0	1	1	0	0	SD	0	1	0
GOZILA4167	KRASG12D	1												0	F	R	0	0	0	0	0	1	0	0	1	1	0	0	0	0	0	1	0	0	0	0	0	0	PD	0	0	0
GOZILA4169	KRASG12V	1												0	F	A	1	0	1	0	0	0	0	0	1	1	0	0	0	1	0	0	0	0	0	1	0	0	SD	0	1	0
GOZILA4173	KRASG12D	1												0	M	S	0	1	1	1	1	0	0	0	5	0	0	1	0	0	0	0	0	0	0	1	0	0	NE	0	0	0
GOZILA4175	KRASG12D	1												0	F	C	1	0	1	0	0	0	0	0	3	1	0	0	1	0	0	0	0	0	0	1	0	0	SD	0	1	0
GOZILA4192	KRASG12V	1												0	M	R	0	1	1	1	0	0	0	0	2	1	0	0	1	0	0	0	0	0	0	0	0	0	PR	1	1	0
GOZILA4195	KRASG12D	1												0	F	C	1	1	1	1	0	0	0	0	1	1	0	0	0	0	0	0	0	0	0	0	0	0	PD	0	0	0
GOZILA4210	KRASG12V	1												0	F	S	0	0	0	0	0	1	0	0	6	0	0	0	1	0	0	0	0	0	0	1	0	0	SD	0	1	0
GOZILA4212	KRASG12D	1												0	M	C	1	1	1	1	0	1	1	0	4	0	0	0	0	0	0	0	0	0	1	1	0	0	SD	0	1	0
GOZILA4231	KRASG12D	1												0	F	S	0	0	0	1	0	0	0	0	6	0	0	0	0	0	0	0	0	0	1	1	0	0	NE	0	0	0
GOZILA4234	KRASG12D	1												0	F	R	0	1	1	1	1	0	0	0	1	1	0	1	0	0	0	0	0	0	0	1	0	0	NE	0	0	0
GOZILA4239	KRASG12V	1												0	M	S	0	1	1	0	0	1	0	0	2	1	0	0	0	0	0	0	1	0	0	0	0	0	PD	0	0	0
GOZILA4246	KRASA146T						1							1	F	S	0	0	0	0	0	0	0	1	2	1	0	0	0	0	0	0	0	0	0	0	0	0	SD	0	1	0
GOZILA4250	KRASG12D	1												0	F	S	0	1	1	1	1	0	0	0	2	1	0	1	0	0	0	0	0	0	0	1	0	0	SD	0	1	0
GOZILA4254	KRASG12C	1												0	M	R	0	1	1	1	0	0	0	1	5	0	0	1	0	0	0	0	0	0	0	0	0	0	NE	0	0	0
GOZILA4261	KRASG12D	1												0	F	R	0	0	1	0	0	0	0	0	1	1	0	0	0	1	0	0	0	0	0	1	0	0	PD	0	0	0
GOZILA4266	KRASG13D		1											0	M	T	1	0	0	0	0	1	0	0	1	1	1	0	0	0	0	0	0	0	0	1	0	0	SD	0	1	1
GOZILA4268	KRASG12V	1												0	M	R	0	0	0	1	0	0	0	0	2	1	0	0	1	0	0	0	0	0	0	1	0	0	SD	0	1	0
GOZILA4270	KRASG12V	1												0	M	R	0	1	1	1	0	0	1	0	3	1	0	0	0	0	0	0	0	1	0	0	0	0	SD	0	1	0
GOZILA4276	KRASG12D	1												0	M	A	1	1	1	1	0	0	0	0	2	1	0	0	1	0	0	0	0	0	0	1	0	0	PR	1	1	0
GOZILA4285	KRASG13D		1											0	M	R	0	1	1	1	0	0	0	0	4	0	0	0	1	0	0	0	0	0	0	1	0	0	SD	0	1	0
GOZILA4287	KRASG12V	1												0	M	R	0	0	0	1	0	0	0	0	1	1	0	0	0	1	0	0	0	0	0	1	0	0	NE	0	0	1
GOZILA4292	KRASG12C	1												0	M	S	0	0	0	0	0	1	0	0	1	1	0	1	0	0	0	0	0	0	0	1	0	0	PR	1	1	0
GOZILA4304	KRASG12S	1												0	F	A	1	1	1	0	0	1	0	0	5	0	0	0	0	0	0	1	0	0	0	0	0	0	SD	0	1	0
GOZILA4310	KRASG12V	1												0	M	C	1	1	1	1	0	0	0	0	5	0	0	1	0	0	0	0	0	0	0	0	0	0	SD	0	1	0
GOZILA4311	NRASG12D							1						1	F	R	0	1	1	1	0	0	0	0	1	1	0	1	0	0	0	0	0	0	0	1	0	0	SD	0	1	0
GOZILA4328	KRASG13D		1											0	F	S	0	1	0	1	0	1	0	0	2	1	0	0	1	0	0	0	0	0	0	1	0	0	SD	0	1	1
GOZILA4353	KRASG13D		1											0	F	S	0	1	0	1	1	0	0	1	3	1	0	0	0	0	0	0	0	0	1	1	0	0	PD	0	0	0
GOZILA4359	KRASG12A	1												0	F	R	0	1	0	1	1	0	1	0	2	1	0	0	1	0	0	0	0	0	0	1	0	0	SD	0	1	0
GOZILA4362	KRASG12A	1												0	F	A	1	0	1	0	0	0	0	0	2	1	0	0	0	0	0	0	0	0	1	1	0	0	SD	0	1	0
GOZILA4363	KRASG12S	1												0	M	S	0	0	1	0	0	0	0	0	2	1	0	0	1	0	0	0	0	0	0	1	0	0	PD	0	0	0
GOZILA4367	KRASG12A	1												0	M	C	1	1	1	0	0	1	0	0	2	1	0	0	1	0	0	0	0	0	0	1	0	0	SD	0	1	0
GOZILA4378	KRASG12V	1												0	F	A	1	0	0	0	1	0	0	0	3	1	0	0	0	0	0	0	0	0	1	1	0	0	PD	0	0	0
GOZILA4384	KRASG12D	1												0	M	R	0	1	1	1	1	0	0	0	2	1	0	0	1	0	0	0	0	0	0	1	0	0	CR	1	1	1
GOZILA4385	KRASG12C	1												0	F	A	1	1	1	1	0	0	0	0	2	1	0	0	1	0	0	0	0	0	0	1	0	0	SD	0	1	0
GOZILA4394	KRASG12D	1												0	F	R	0	1	1	1	0	0	0	0	3	1	0	0	0	0	0	0	0	0	1	1	0	0	PR	1	1	0
GOZILA4397	KRASG12C	1												0	M	D	0	1	1	0	1	0	0	0	2	1	0	0	0	1	0	0	0	0	0	1	0	0	SD	0	1	0
GOZILA4403	KRASG12V	1												0	M	C	1	1	1	1	1	1	0	1	6	0	0	0	0	0	0	0	0	1	0	0	0	0	NE	0	0	0
GOZILA4419	KRASG13D		1											0	M	C	1	0	0	0	0	1	0	0	3	1	0	0	0	0	0	0	0	0	1	1	0	0	NE	0	0	0
GOZILA4420	KRASQ61R				1									1	M	R	0	0	0	1	0	0	0	0	3	1	0	0	0	0	0	0	0	0	0	1	0	0	SD	0	1	0
GOZILA4421	KRASG13D		1											0	M	S	0	0	1	0	0	0	0	0	1	1	0	0	0	0	0	0	0	0	0	1	0	0	SD	0	1	1
GOZILA4438	KRASG12C	1												0	F	D	0	1	1	0	1	1	1	1	2	1	0	0	1	0	0	0	0	0	0	1	0	0	SD	0	1	0
GOZILA4443	KRASQ61L				1									1	F	S	0	1	0	1	0	1	0	0	1	1	1	0	0	0	0	0	0	0	0	1	0	0	PD	0	0	0
GOZILA4447	KRASG13D		1											0	M	S	0	0	1	0	0	0	0	0	1	1	0	0	0	0	0	0	0	0	0	1	0	0	NE	0	0	0
GOZILA4450	KRASG12D	1												0	M	R	0	1	1	0	0	1	0	1	6	0	0	0	0	1	0	0	0	0	0	1	0	0	PR	1	1	0
GOZILA4453	KRASG12D	1												0	F	R	0	1	0	0	1	1	0	0	1	1	0	0	0	1	0	0	0	0	0	1	0	0	SD	0	1	1
GOZILA4479	KRASA146T						1							1	F	S	0	1	0	1	0	1	0	0	4	0	0	0	0	0	0	0	0	0	1	1	0	0	SD	0	1	1
GOZILA4488	KRASK117N					1								1	F	C	1	1	1	0	0	0	0	1	1	1	0	1	0	0	0	0	0	0	0	1	0	0	NE	0	0	0
GOZILA4490	KRASG13D		1											0	F	R	0	1	1	1	1	0	0	0	2	1	0	0	0	0	0	0	0	0	1	1	0	0	SD	0	1	0
GOZILA4496	KRASG12D	1												0	F	R	0	1	1	1	0	0	0	0	3	1	0	0	0	0	0	0	0	0	1	1	0	0	SD	0	1	0
GOZILA4499	KRASG12D	1												0	M	S	0	0	0	1	0	0	0	0	2	1	0	0	0	0	1	0	0	0	0	1	0	0	PR	1	1	1
GOZILA4500	KRASG12V	1												0	M	R	0	1	1	1	0	0	0	0	6	0	0	0	1	0	0	0	0	0	0	1	0	0	SD	0	1	0
GOZILA4518	KRASG12D	1												0	M	R	0	0	0	1	0	0	0	0	1	1	0	0	0	1	0	0	0	0	0	1	0	0	NE	0	0	0
GOZILA4522	KRASG12D	1												0	M	R	0	1	1	1	0	0	0	0	3	1	0	0	0	0	0	0	0	0	1	1	0	0	PD	0	0	0
GOZILA4540	KRASG12A	1												0	M	C	1	0	0	0	0	1	0	0	3	1	0	0	0	0	0	0	0	0	1	1	0	0	SD	0	1	0
GOZILA4558	KRASG12D	1												0	M	D	0	1	1	1	0	0	0	0	2	1	0	0	0	0	0	0	0	0	0	0	0	0	PR	1	1	0
GOZILA4563	KRASG12V	1												0	F	C	1	1	1	0	0	1	0	0	3	1	0	0	0	0	0	0	0	1	0	0	0	0	NE	0	0	0
GOZILA4572	KRASG12D	1												0	F	R	0	1	1	1	0	0	0	0	2	1	0	0	1	0	0	0	0	0	0	1	0	0	SD	0	1	0
GOZILA4601	KRASG13D		1											0	M	D	0	1	1	1	1	0	0	0	1	1	1	0	0	0	0	0	0	0	0	1	0	0	NE	0	0	0
GOZILA4624	KRASA146T						1							1	F	C	1	1	1	1	1	0	1	1	2	1	0	0	0	1	0	0	0	0	0	1	0	0	SD	0	1	0
GOZILA4636	KRASG12C	1												0	M	S	0	1	1	1	0	0	0	0	2	1	0	0	0	0	0	0	0	0	0	1	0	0	NE	0	0	0
GOZILA4658	KRASG12V	1												0	F	S	0	0	0	1	0	0	0	0	4	0	0	0	0	0	0	0	0	0	1	1	0	0	PD	0	0	0
GOZILA4668	KRASG12V	1												0	F	T	1	0	0	1	0	0	0	0	4	0	0	0	0	1	0	0	0	0	0	1	0	0	PR	1	1	0
GOZILA4687	KRASG13D		1											0	F	C	1	0	1	0	0	0	0	0	1	1	0	1	0	0	0	0	0	0	0	0	0	0	SD	0	1	0
GOZILA4692	KRASG12D	1												0	F	C	1	1	1	1	0	0	1	1	4	0	0	0	0	0	0	0	0	0	1	0	0	0	SD	0	1	0
GOZILA4712	KRASG13D		1											0	M	A	1	1	1	1	1	0	0	0	3	1	0	0	0	0	1	0	0	0	0	1	0	0	NE	0	0	0
GOZILA4721	KRASG13D		1											0	M	R	0	1	1	1	0	0	0	0	3	1	0	0	0	0	0	0	0	0	0	1	0	0	NE	0	0	0
GOZILA4729	KRASG12S	1												0	F	A	1	1	1	1	0	1	0	0	2	1	0	0	1	0	0	0	0	0	0	1	0	0	SD	0	1	0
GOZILA4737	KRASG12V	1												0	M	R	0	0	0	0	0	0	1	0	4	0	0	0	0	0	0	0	0	0	1	0	0	0	SD	0	1	0
GOZILA4744	KRASQ61H				1									1	F	C	1	1	1	0	0	1	0	0	1	1	0	0	0	0	0	1	0	0	0	1	0	0	PD	0	0	0
GOZILA4745	KRASG12V	1												0	M	T	1	1	1	0	0	1	0	0	1	1	0	0	0	1	0	0	0	0	0	0	0	0	NE	0	0	0
GOZILA4756	KRASG13D		1											0	M	C	1	0	0	1	0	0	0	0	2	1	0	0	0	0	0	0	0	0	0	1	0	0	SD	0	1	0
GOZILA4764	KRASG12V	1												0	M	R	0	1	0	0	1	1	0	0	2	1	0	0	0	0	1	0	0	0	0	1	0	0	NE	0	0	0
GOZILA4766	KRASG12V	1												0	M	R	0	0	0	1	0	0	0	0	3	1	0	0	0	0	0	0	0	0	1	1	0	0	NE	0	0	0
GOZILA4802	KRASG12S	1												0	M	A	1	0	0	1	0	0	0	0	1	1	0	1	0	0	0	0	0	0	0	1	0	0	SD	0	1	0
GOZILA4803	KRASG12D	1												0	M	C	1	0	0	0	0	1	0	0	2	1	0	0	1	0	0	0	0	0	0	1	0	0	NE	0	0	0
GOZILA4813	KRASG12V	1												0	M	S	0	1	1	1	0	0	0	0	1	1	1	0	0	0	0	0	0	0	0	1	0	0	SD	0	1	0
GOZILA4827	KRASG13D		1											0	M	T	1	1	1	1	0	0	0	0	4	0	0	0	0	0	0	0	0	1	0	0	0	0	NE	0	0	0
GOZILA4835	KRASG12R	1												0	M	A	1	1	1	1	1	1	0	0	4	0	0	0	0	0	0	0	0	1	0	0	0	0	SD	0	1	0
GOZILA4838	KRASG12A	1												0	F	S	0	1	1	1	0	0	0	0	2	1	0	0	1	0	0	0	0	0	0	1	0	0	NE	0	0	0
GOZILA4852	KRASG12C	1												0	M	C	1	1	1	0	1	0	0	0	3	1	0	0	0	0	0	0	0	0	1	1	0	0	SD	0	1	0
GOZILA4858	KRASG12D	1												0	M	R	0	0	0	1	0	0	0	0	2	1	0	0	0	0	0	0	0	0	0	1	0	0	SD	0	1	0
GOZILA4859	KRASG12D	1												0	F	C	1	1	1	1	0	0	0	0	2	1	0	0	0	0	0	1	0	0	0	1	0	0	PD	0	0	0
GOZILA4861	KRASG12C	1												0	M	R	0	1	1	1	1	0	0	0	2	1	0	0	1	0	0	0	0	0	0	0	0	0	SD	0	1	0
GOZILA4864	KRASG13D		1											0	F	C	1	1	1	1	0	1	0	0	1	1	0	0	0	1	0	0	0	0	0	1	0	0	NE	0	0	0
GOZILA4880	KRASG12S	1												0	F	S	0	1	0	0	1	1	0	0	1	1	0	0	0	1	0	0	0	0	0	1	0	0	SD	0	1	1
GOZILA4887	KRASG12R	1												0	F	R	0	1	1	1	0	0	0	0	1	1	0	1	0	0	0	0	0	0	0	1	0	0	SD	0	1	0
GOZILA4904	KRASQ61H				1									1	F	R	0	0	0	1	0	0	0	0	1	1	0	0	0	0	0	0	0	0	0	0	0	0	NE	0	0	1
GOZILA4907	KRASG12V	1												0	F	S	0	1	1	1	0	0	0	0	1	1	0	0	0	0	0	1	0	0	0	1	0	0	PD	0	0	0
GOZILA4933	KRASG12V	1												0	M	R	0	0	0	1	0	0	0	0	3	1	0	1	0	0	0	0	0	0	0	1	0	0	PD	0	0	0
GOZILA4934	KRASG12D	1												0	F	A	1	1	1	0	1	0	0	0	1	1	0	0	0	1	0	0	0	0	0	0	0	0	SD	0	1	0
GOZILA4944	KRASG12D	1												0	M	R	0	1	1	0	1	0	0	0	1	1	0	0	0	0	0	0	0	0	0	1	0	0	NE	0	0	0
GOZILA4954	KRASG13D		1											0	M	R	0	1	1	0	1	0	0	0	2	1	0	0	1	0	0	0	0	0	0	1	0	0	SD	0	1	0
GOZILA4967	KRASG12V	1												0	F	R	0	1	0	1	0	0	0	1	3	1	0	0	0	0	0	0	0	0	1	1	0	0	PD	0	0	0
GOZILA4969	KRASG13D		1											0	M	S	0	0	1	0	0	0	0	0	1	1	0	0	0	0	0	0	0	0	0	0	0	0	PD	0	0	0
GOZILA4988	KRASG12C	1												0	F	D	0	0	1	0	0	0	0	0	1	1	0	1	0	0	0	0	0	0	0	1	0	0	NE	0	0	0
GOZILA5003	KRASG12V	1												0	M	R	0	1	0	1	1	0	1	0	1	1	0	1	0	0	0	0	0	0	0	1	0	0	PR	1	1	0
GOZILA5004	KRASG13D		1											0	F	R	0	0	0	1	0	0	0	0	3	1	0	0	0	0	0	0	0	0	1	0	0	0	NE	0	0	0
GOZILA5008	KRASA146T						1							1	F	A	1	1	1	1	1	1	1	0	3	1	0	0	0	0	0	0	0	0	0	0	0	0	SD	0	1	1
GOZILA5011	KRASG12V	1												0	M	C	1	1	1	0	0	1	1	0	2	1	0	0	1	0	0	0	0	0	0	1	0	0	NE	0	0	0
GOZILA5014	KRASG12D	1												0	F	S	0	0	1	0	0	0	0	0	1	1	1	0	0	0	0	0	0	0	0	1	0	0	SD	0	1	0
GOZILA5018	KRASG12D	1												0	F	R	0	0	0	0	0	1	0	0	1	1	0	0	0	1	0	0	0	0	0	0	0	0	PD	0	0	0
GOZILA5042	KRASG12C	1												0	M	S	0	0	1	0	0	0	0	0	4	0	0	0	0	0	0	0	0	0	1	1	0	0	PD	0	0	0
GOZILA5049	KRASG12D	1												0	F	S	0	0	1	0	0	0	0	0	1	1	0	1	0	0	0	0	0	0	0	1	0	0	NE	0	0	0
GOZILA5051	KRASG12V	1												0	F	R	0	0	0	0	0	0	1	0	1	1	0	0	1	0	0	0	0	0	0	1	0	0	PD	0	0	0
GOZILA5053	KRASG12D	1												0	M	C	1	0	0	1	0	0	0	0	1	1	0	0	0	1	0	0	0	0	0	0	0	0	NE	0	0	0
GOZILA5056	KRASG13D		1											0	F	R	0	0	0	1	0	0	0	0	3	1	0	1	0	0	0	0	0	0	0	1	0	0	PD	0	0	0
GOZILA5063	KRASG12D	1												0	F	D	0	1	1	1	0	0	0	0	4	0	0	0	0	0	0	0	0	0	1	1	0	0	SD	0	1	0
GOZILA5070	KRASG12A	1												0	M	R	0	1	0	1	0	0	0	1	4	0	0	0	0	0	0	0	0	0	1	1	0	0	PD	0	0	0
GOZILA5083	KRASG12D	1												0	F	A	1	1	1	1	0	1	0	0	2	1	1	0	0	0	0	0	0	0	0	1	0	0	NE	0	0	0
GOZILA5099	KRASG12S	1												0	F	D	0	1	1	1	0	0	0	0	4	0	1	0	0	0	0	0	0	0	0	1	0	0	NE	0	0	0
GOZILA5104	KRASG12V	1												0	F	S	0	1	0	1	1	0	0	0	4	0	0	0	0	0	0	0	0	0	1	1	0	0	PR	1	1	0
GOZILA5120	KRASG12A	1												0	M	R	0	0	1	0	0	0	0	0	1	1	0	0	0	1	0	0	0	0	0	0	0	0	PR	1	1	0
GOZILA5152	KRASG12D	1												0	M	S	0	1	1	1	0	0	0	0	2	1	0	0	0	0	1	0	0	0	0	1	0	0	PR	1	1	0
GOZILA5159	KRASG12A	1												0	M	R	0	0	1	0	0	0	0	0	1	1	1	0	0	0	0	0	0	0	0	1	0	0	SD	0	1	0
GOZILA5161	KRASG12V	1												0	F	S	0	1	1	1	1	0	0	0	3	1	0	1	0	0	0	0	0	0	0	1	0	0	PR	1	1	0
GOZILA5162	KRASG12S	1												0	M	R	0	0	0	1	0	0	0	0	6	0	0	0	0	0	0	0	0	0	1	1	0	0	SD	0	1	0
GOZILA5163	KRASG13D		1											0	F	R	0	1	1	0	1	0	1	0	1	1	0	0	0	1	0	0	0	0	0	1	0	0	PR	1	1	0
GOZILA5166	KRASG13D		1											0	F	A	1	0	0	1	0	0	0	0	1	1	0	1	0	0	0	0	0	0	0	1	0	0	SD	0	1	0
GOZILA5205	NRASQ61H										1			1	F	R	0	1	0	1	1	0	0	0	1	1	0	0	0	1	0	0	0	0	0	1	0	0	PD	0	0	0
GOZILA5209	KRASG13R		1											0	F	R	0	1	1	1	1	1	1	0	4	0	0	0	0	0	0	0	0	1	0	0	0	0	SD	0	1	0
GOZILA5231	KRASG12V	1												0	F	R	0	0	1	0	0	0	0	0	1	1	0	1	0	0	0	0	0	0	0	1	0	0	NE	0	0	0
GOZILA5467	KRASA146P						1							1	F	R	0	2	0	0	0	0	0	0	1	1	0	1	0	0	0	0	0	0	0	1	0	0	PR	1	1	1

## Sheet: RAS WT
Patient_ID	Site of original RAS status in tissue	Sex	Primary site	Right sided:1	Multi-organ:1	Liver	Lung	Lymph node	Peritoneum	Bone	Other meta	Age
GOZILA0001	WT	F	S	0	1	1	1	0	0	0	0	61.0 [18.0–89.0]
GOZILA0002	WT	M	R	0	1	0	1	1	0	0	0
GOZILA0003	WT	M	S	0	0	0	0	0	0	1	0
GOZILA0004	WT	F	S	0	1	1	0	0	1	1	1
GOZILA0005	WT	M	T	1	1	1	0	0	1	0	0
GOZILA0006	WT	M	S	0	1	1	0	1	1	0	0
GOZILA0007	WT	F	R	0	0	1	0	0	0	0	0
GOZILA0008	WT	F	C	1	0	0	1	0	0	0	0
GOZILA0009	WT	F	A	1	1	1	0	0	1	0	0
GOZILA0010	WT	M	S	0	0	1	0	0	0	0	0
GOZILA0011	WT	F	C	1	1	1	0	0	1	0	0
GOZILA0013	WT	M	R	0	1	0	1	0	0	1	0
GOZILA0015	WT	M	R	0	0	0	1	0	0	0	0
GOZILA0017	WT	M	R	0	1	1	1	1	1	0	0
GOZILA0018	WT	F	C	1	1	1	0	0	1	0	0
GOZILA0019	WT	M	R	0	1	1	0	1	0	0	0
GOZILA0020	WT	M	R	0	0	1	0	0	0	0	0
GOZILA0021	WT	F	A	1	0	1	0	0	0	0	0
GOZILA0022	WT	M	S	0	1	1	0	1	0	0	0
GOZILA0025	WT	F	S	0	0	0	0	0	1	0	0
GOZILA0027	WT	M	D	0	1	1	1	1	0	0	0
GOZILA0028	WT	M	R	0	1	1	1	1	0	0	0
GOZILA0030	WT	F	S	0	0	0	0	0	0	0	0
GOZILA0032	WT	F	T	1	0	0	0	0	1	0	0
GOZILA0034	WT	M	R	0	1	0	1	1	0	0	0
GOZILA0035	WT	M	S	0	0	1	0	0	0	0	0
GOZILA0037	WT	M	A	1	1	1	0	1	0	0	0
GOZILA0038	WT	F	S	0	1	1	0	0	1	0	0
GOZILA0039	WT	M	R	0	0	0	1	0	0	0	0
GOZILA0041	WT	F	R	0	1	0	1	0	0	1	0
GOZILA0042	WT	M	T	1	0	1	0	0	0	0	0
GOZILA0043	WT	M	R	0	1	0	1	0	0	1	0
GOZILA0044	WT	F	T	1	0	1	0	0	0	0	0
GOZILA0045	WT	M	R	0	1	1	1	0	0	0	0
GOZILA0046	WT	F	T	1	1	1	0	1	0	0	0
GOZILA0047	WT	M	R	0	0	0	1	0	0	0	0
GOZILA0048	WT	M	S	0	1	1	1	1	0	0	0
GOZILA0049	WT	M	T	1	1	1	0	0	1	0	0
GOZILA0051	WT	F	R	0	1	0	1	0	0	0	1
GOZILA0052	WT	M	R	0	1	1	1	0	0	0	0
GOZILA0053	WT	M	R	0	0	0	0	0	0	0	1
GOZILA0054	WT	M	R	0	1	1	1	0	0	0	0
GOZILA0055	WT	F	C	1	1	1	1	0	1	0	0
GOZILA0056	WT	F	R	0	1	1	1	1	1	0	0
GOZILA0057	WT	F	S	0	1	1	1	0	0	0	0
GOZILA0058	WT	F	S	0	0	1	0	0	0	0	0
GOZILA0059	WT	M	R	0	0	0	0	1	0	0	0
GOZILA0060	WT	M	R	0	0	0	1	0	0	0	0
GOZILA0061	WT	F	D	0	0	1	0	0	0	0	0
GOZILA0062	WT	F	S	0	1	0	0	1	1	1	0
GOZILA0063	WT	M	S	0	0	0	1	0	0	0	0
GOZILA0064	WT	F	S	0	1	1	0	0	1	0	1
GOZILA0065	WT	M	T	1	0	1	0	0	0	0	0
GOZILA0067	WT	M	R	0	0	1	0	0	0	0	0
GOZILA0068	WT	F	S	0	0	1	0	0	0	0	0
GOZILA0069	WT	F	T	1	1	0	0	0	1	0	1
GOZILA0072	WT	M	R	0	1	1	1	0	1	0	0
GOZILA0073	WT	M	R	0	0	0	0	0	1	0	0
GOZILA0074	WT	M	R	0	1	0	0	1	0	0	1
GOZILA0075	WT	F	T	1	1	1	0	1	0	0	0
GOZILA0076	WT	F	R	0	0	0	1	0	0	0	0
GOZILA0077	WT	M	R	0	0	1	0	0	0	0	0
GOZILA0079	WT	M	D	0	1	1	0	1	0	0	0
GOZILA0080	WT	M	R	0	0	1	0	0	0	0	0
GOZILA0081	WT	M	T	1	0	0	0	0	1	0	0
GOZILA0082	WT	M	R	0	1	1	1	0	0	0	1
GOZILA0083	WT	M	S	0	1	1	1	0	0	0	0
GOZILA0084	WT	M	S	0	1	0	1	1	0	0	0
GOZILA0085	WT	F	S	0	0	1	0	0	0	0	0
GOZILA0086	WT	M	R	0	1	1	0	0	0	1	0
GOZILA0087	WT	F	R	0	0	1	0	0	0	0	0
GOZILA0088	WT	M	D	0	0	1	0	0	0	0	0
GOZILA0089	WT	M	R	0	1	1	1	1	0	0	0
GOZILA0090	WT	M	T	1	1	0	1	1	0	1	0
GOZILA0091	WT	M	S	0	0	1	0	0	0	0	0
GOZILA0092	WT	F	A	1	0	0	0	0	1	0	0
GOZILA0095	WT	F	S	0	0	1	0	0	0	0	0
GOZILA0096	WT	F	C	1	1	1	0	1	1	0	0
GOZILA0097	WT	F	C	1	0	1	0	0	0	0	0
GOZILA0098	WT	F	S	0	1	1	0	1	1	0	1
GOZILA0099	WT	M	R	0	1	1	1	1	0	1	0
GOZILA0100	WT	M	S	0	0	0	1	0	0	0	0
GOZILA0101	WT	M	A	1	0	1	0	0	0	0	0
GOZILA0102	WT	M	D	0	1	1	1	0	0	0	0
GOZILA0103	WT	M	A	1	0	1	0	0	0	0	0
GOZILA0104	WT	M	S	0	0	1	0	0	0	0	0
GOZILA0105	WT	M	R	0	0	1	0	0	0	0	0
GOZILA0106	WT	M	D	0	1	1	0	0	1	0	0
GOZILA0107	WT	M	R	0	1	1	1	1	0	1	0
GOZILA0108	WT	M	T	1	0	1	0	0	0	0	0
GOZILA0109	WT	F	S	0	1	0	1	0	1	0	0
GOZILA0110	WT	F	T	1	0	0	0	1	0	0	0
GOZILA0112	WT	F	S	0	0	0	0	1	0	0	0
GOZILA0113	WT	M	R	0	1	1	1	1	0	0	0
GOZILA0114	WT	F	S	0	1	1	1	0	0	0	0
GOZILA0115	WT	M	S	0	0	1	0	0	0	0	0
GOZILA0116	WT	F	R	0	0	0	0	0	1	0	0
GOZILA0117	WT	F	R	0	1	0	1	1	0	0	0
GOZILA0118	WT	M	R	0	1	0	1	1	0	0	0
GOZILA0119	WT	M	R	0	1	1	1	1	1	0	0
GOZILA0120	WT	F	R	0	1	1	1	0	0	0	0
GOZILA0121	WT	F	D	0	0	1	0	0	0	0	0
GOZILA0122	WT	M	S	0	1	1	1	0	0	0	1
GOZILA0123	WT	M	S	0	0	0	0	0	1	0	0
GOZILA0124	WT	M	C	1	0	0	0	0	1	0	0
GOZILA0125	WT	F	S	0	1	0	0	0	1	1	1
GOZILA0126	WT	M	R	0	1	0	0	0	0	0	1
GOZILA0127	WT	M	S	0	0	1	0	0	0	0	0
GOZILA0128	WT	M	R	0	1	0	1	1	0	0	1
GOZILA0129	WT	M	R	0	0	1	0	0	0	0	0
GOZILA0130	WT	M	R	0	1	1	0	1	0	0	0
GOZILA0131	WT	M	R	0	0	0	1	0	0	0	0
GOZILA0135	WT	F	S	0	1	0	1	0	1	0	0
GOZILA1001	WT	F	S	0	1	1	1	0	0	0	0
GOZILA1002	WT	M	D	0	1	1	0	1	0	0	0
GOZILA1003	WT	M	R	0	0	1	0	0	0	0	0
GOZILA1004	WT	F	S	0	1	1	1	1	0	0	0
GOZILA1012	WT	M	S	0	0	1	0	0	0	0	0
GOZILA1013	WT	F	S	0	1	1	0	0	1	0	0
GOZILA1016	WT	F	S	0	0	0	0	0	1	0	0
GOZILA1018	WT	F	S	0	0	1	0	0	0	0	0
GOZILA1020	WT	M	R	0	0	1	0	0	0	0	0
GOZILA1022	WT	M	S	0	0	1	0	0	0	0	0
GOZILA1029	WT	M	R	0	1	0	0	1	1	0	0
GOZILA1033	WT	M	R	0	1	1	1	0	0	0	0
GOZILA1034	WT	M	S	0	0	0	1	0	0	0	0
GOZILA1035	WT	M	D	0	0	0	0	0	1	0	0
GOZILA1039	WT	F	R	0	0	0	1	0	0	0	0
GOZILA1042	WT	M	R	0	1	0	0	1	1	0	1
GOZILA1056	WT	M	S	0	0	1	0	0	0	0	0
GOZILA1077	WT	M	R	0	1	1	0	1	1	0	1
GOZILA1079	WT	F	S	0	1	1	1	0	0	0	0
GOZILA1080	WT	M	S	0	1	1	0	1	0	0	0
GOZILA1083	WT	M	S	0	1	1	0	0	0	1	0
GOZILA1084	WT	F	T	1	1	1	1	0	1	0	1
GOZILA1104	WT	F	C	1	1	0	0	1	1	0	1
GOZILA1107	WT	M	R	0	1	0	1	0	1	0	0
GOZILA1108	WT	M	R	0	1	0	0	1	1	1	0
GOZILA1114	WT	M	R	0	0	0	0	1	0	0	0
GOZILA1117	WT	M	S	0	0	1	0	0	0	0	0
GOZILA1124	WT	F	S	0	0	1	0	0	0	0	0
GOZILA1127	WT	F	A	1	0	1	0	0	0	0	0
GOZILA1129	WT	F	S	0	0	0	0	1	0	0	0
GOZILA1135	WT	M	A	1	0	1	0	0	0	0	0
GOZILA1136	WT	F	S	0	0	1	0	0	0	0	0
GOZILA1138	WT	F	S	0	0	1	0	0	0	0	0
GOZILA1140	WT	F	S	0	0	0	0	0	1	0	0
GOZILA1143	WT	F	S	0	0	1	0	0	0	0	0
GOZILA1146	WT	M	R	0	0	1	0	0	0	0	0
GOZILA1149	WT	F	R	0	0	0	0	1	0	0	0
GOZILA1150	WT	M	R	0	0	1	0	0	0	0	0
GOZILA1151	WT	F	R	0	1	1	1	1	0	0	1
GOZILA1154	WT	M	D	0	0	0	0	0	1	0	0
GOZILA1156	WT	F	S	0	1	0	1	0	1	0	0
GOZILA1163	WT	F	S	0	0	1	0	0	0	0	0
GOZILA1165	WT	F	A	1	0	1	0	0	0	0	0
GOZILA1172	WT	F	R	0	1	0	1	1	1	1	1
GOZILA1179	WT	M	R	0	0	0	1	0	0	0	0
GOZILA1189	WT	F	R	0	0	0	1	0	0	0	0
GOZILA1194	WT	F	D	0	1	0	0	1	1	0	0
GOZILA1199	WT	M	S	0	1	1	0	0	1	0	0
GOZILA1205	WT	M	D	0	1	1	0	0	1	0	0
GOZILA1206	WT	F	S	0	1	1	0	1	0	0	0
GOZILA1208	WT	F	T	1	0	0	1	0	0	0	0
GOZILA1209	WT	F	S	0	1	1	1	0	1	0	1
GOZILA1212	WT	M	A	1	0	0	1	0	0	0	0
GOZILA1216	WT	M	R	0	0	0	1	0	0	0	0
GOZILA1223	WT	M	R	0	0	0	1	0	0	0	0
GOZILA1227	WT	M	D	0	0	1	0	0	0	0	0
GOZILA1231	WT	M	S	0	1	0	1	0	1	0	0
GOZILA1232	WT	M	S	0	0	1	0	0	0	0	0
GOZILA1238	WT	M	S	0	1	0	1	1	0	0	0
GOZILA1241	WT	M	T	1	0	0	0	0	0	0	0
GOZILA1243	WT	M	S	0	0	0	1	0	0	0	0
GOZILA1245	WT	F	D	0	1	1	0	1	0	0	0
GOZILA1253	WT	F	T	1	1	1	1	1	1	0	1
GOZILA1262	WT	F	R	0	1	1	1	1	0	0	1
GOZILA1264	WT	F	D	0	0	1	0	0	0	0	0
GOZILA1270	WT	M	S	0	1	1	1	1	1	0	0
GOZILA1283	WT	M	R	0	0	0	1	0	0	0	0
GOZILA1287	WT	F	R	0	0	0	0	1	0	0	0
GOZILA1290	WT	F	S	0	1	1	1	0	0	0	1
GOZILA1313	WT	M	R	0	1	1	1	0	0	0	0
GOZILA1315	WT	F	R	0	0	0	0	0	1	0	0
GOZILA1321	WT	M	S	0	0	1	0	0	0	0	0
GOZILA1327	WT	M	S	0	1	1	1	0	0	0	0
GOZILA1329	WT	M	S	0	0	1	0	0	0	0	0
GOZILA1340	WT	M	R	0	1	0	1	0	0	0	1
GOZILA1354	WT	F	R	0	1	1	0	1	0	0	0
GOZILA1355	WT	F	S	0	0	1	0	0	0	0	0
GOZILA1357	WT	M	S	0	0	0	1	0	0	0	0
GOZILA1369	WT	F	R	0	1	1	1	0	0	0	0
GOZILA1370	WT	M	S	0	0	1	0	0	0	0	0
GOZILA1382	WT	F	R	0	1	1	1	1	0	0	0
GOZILA1383	WT	F	R	0	1	1	1	0	0	0	0
GOZILA1385	WT	F	C	1	1	1	0	1	1	0	1
GOZILA1392	WT	F	T	1	1	1	0	1	1	0	0
GOZILA1417	WT	F	R	0	0	0	1	0	0	0	0
GOZILA1418	WT	M	R	0	0	0	0	1	0	0	0
GOZILA1435	WT	F	R	0	1	1	0	1	0	0	0
GOZILA1459	WT	M	A	1	1	1	0	0	1	0	1
GOZILA1466	WT	F	C	1	1	0	0	0	1	0	1
GOZILA1468	WT	M	S	0	1	1	1	0	1	0	1
GOZILA1472	WT	M	S	0	0	1	0	0	0	0	0
GOZILA1479	WT	M	S	0	0	1	0	0	0	0	0
GOZILA1488	WT	F	D	0	0	1	0	0	0	0	0
GOZILA1494	WT	M	D	0	1	1	0	1	0	0	0
GOZILA1495	WT	F	S	0	1	1	1	0	0	0	0
GOZILA1500	WT	F	S	0	1	1	1	0	0	1	1
GOZILA1502	WT	M	R	0	1	1	1	0	0	0	0
GOZILA1503	WT	F	S	0	0	1	0	0	0	0	0
GOZILA1506	WT	M	R	0	0	1	0	0	0	0	0
GOZILA1510	WT	M	R	0	0	1	0	0	0	0	0
GOZILA1512	WT	F	A	1	1	1	1	0	0	0	0
GOZILA1532	WT	M	R	0	1	1	1	0	0	0	0
GOZILA1533	WT	M	R	0	1	0	0	1	1	0	0
GOZILA1544	WT	M	R	0	0	1	0	0	0	0	0
GOZILA1560	WT	F	S	0	1	0	0	1	0	1	0
GOZILA1572	WT	M	R	0	0	0	0	0	1	0	0
GOZILA1573	WT	M	A	1	0	0	0	0	1	0	0
GOZILA1575	WT	F	S	0	0	1	0	0	0	0	0
GOZILA1576	WT	M	R	0	0	0	0	0	0	0	1
GOZILA1580	WT	F	R	0	1	0	0	1	1	1	0
GOZILA1584	WT	M	R	0	0	1	0	0	0	0	0
GOZILA1585	WT	F	R	0	0	0	0	1	0	0	0
GOZILA1589	WT	F	D	0	1	0	0	0	1	0	1
GOZILA1591	WT	F	S	0	1	1	0	0	1	0	0
GOZILA1592	WT	M	R	0	0	1	0	0	0	0	0
GOZILA1594	WT	M	T	1	0	1	0	0	0	0	0
GOZILA1602	WT	M	R	0	1	1	1	1	1	0	0
GOZILA1606	WT	M	R	0	0	1	0	0	0	0	0
GOZILA1613	WT	M	R	0	0	1	0	0	0	0	0
GOZILA1620	WT	F	R	0	1	1	1	1	0	0	1
GOZILA1632	WT	M	S	0	0	1	0	0	0	0	0
GOZILA1633	WT	F	S	0	1	1	1	0	0	0	0
GOZILA1638	WT	F	R	0	1	1	1	1	0	0	1
GOZILA1644	WT	M	D	0	1	1	0	1	0	0	0
GOZILA1656	WT	F	S	0	1	1	1	1	0	0	0
GOZILA1660	WT	F	R	0	0	0	1	0	0	0	0
GOZILA1664	WT	M	R	0	1	1	1	0	1	0	0
GOZILA1667	WT	M	C	1	1	1	1	0	0	1	1
GOZILA1684	WT	F	R	0	1	0	1	1	0	0	0
GOZILA1708	WT	M	R	0	0	1	0	0	0	0	0
GOZILA1712	WT	M	R	0	1	1	1	1	1	0	0
GOZILA1717	WT	F	R	0	0	0	1	0	0	0	0
GOZILA1735	WT	F	R	0	1	1	1	0	0	0	0
GOZILA1736	WT	M	S	0	0	0	1	0	0	0	0
GOZILA1739	WT	F	S	0	0	1	0	0	0	0	0
GOZILA1741	WT	M	R	0	1	1	1	0	0	0	0
GOZILA1744	WT	M	T	1	0	1	0	0	0	0	0
GOZILA1745	WT	M	S	0	1	1	1	0	0	0	0
GOZILA1755	WT	M	R	0	0	0	1	0	0	0	0
GOZILA1760	WT	M	R	0	1	1	1	0	0	0	0
GOZILA1761	WT	M	A	1	0	1	0	0	0	0	0
GOZILA1773	WT	F	R	0	1	0	1	1	0	0	0
GOZILA1782	WT	F	C	1	1	1	0	1	1	0	0
GOZILA1783	WT	F	S	0	0	1	0	0	0	0	0
GOZILA1784	WT	F	S	0	1	0	0	0	1	0	1
GOZILA1793	WT	F	A	1	0	1	0	0	0	0	0
GOZILA1798	WT	M	R	0	1	1	1	0	1	1	0
GOZILA1800	WT	M	R	0	0	0	0	0	0	0	0
GOZILA1810	WT	F	S	0	0	0	0	0	0	0	0
GOZILA1822	WT	M	R	0	0	0	0	1	0	0	0
GOZILA1823	WT	F	C	1	0	0	0	1	0	0	0
GOZILA1836	WT	F	T	1	1	1	0	1	0	0	0
GOZILA1838	WT	M	T	1	0	0	0	1	0	0	0
GOZILA1843	WT	F	R	0	1	1	0	0	0	1	0
GOZILA1845	WT	F	R	0	0	0	0	0	0	0	0
GOZILA1846	WT	F	S	0	1	1	1	1	1	0	1
GOZILA1854	WT	F	T	1	0	0	0	1	0	0	0
GOZILA1860	WT	F	D	0	1	0	0	1	1	1	0
GOZILA1861	WT	F	S	0	1	1	1	0	0	0	0
GOZILA1868	WT	M	R	0	0	0	0	0	0	0	1
GOZILA1875	WT	M	S	0	0	1	0	0	0	0	0
GOZILA1879	WT	M	R	0	1	1	1	0	0	0	0
GOZILA1898	WT	F	T	1	1	1	0	1	0	0	0
GOZILA1912	WT	F	S	0	0	1	0	0	0	0	0
GOZILA1913	WT	F	S	0	1	1	1	0	0	1	0
GOZILA1917	WT	M	R	0	0	1	0	0	0	0	0
GOZILA1931	WT	M	R	0	0	1	0	0	0	0	0
GOZILA1938	WT	F	S	0	0	1	0	0	0	0	0
GOZILA1940	WT	M	A	1	1	1	1	0	0	0	0
GOZILA1946	WT	M	R	0	1	1	1	0	1	0	0
GOZILA1958	WT	M	R	0	0	1	0	0	0	0	0
GOZILA1961	WT	F	A	1	0	0	0	0	1	0	0
GOZILA1962	WT	F	A	1	0	0	0	0	1	0	0
GOZILA1966	WT	F	S	0	0	0	0	1	0	0	0
GOZILA1968	WT	F	A	1	0	0	0	0	0	0	0
GOZILA1979	WT	M	R	0	0	0	0	1	0	0	0
GOZILA1986	WT	M	S	0	0	0	0	0	1	0	0
GOZILA1987	WT	F	R	0	1	1	0	1	0	0	0
GOZILA2009	WT	M	T	1	1	1	0	0	1	0	0
GOZILA2010	WT	M	R	0	1	1	1	1	0	0	0
GOZILA2015	WT	F	R	0	0	0	1	0	0	0	0
GOZILA2019	WT	M	R	0	1	1	1	0	0	1	0
GOZILA2034	WT	M	R	0	1	1	1	0	0	0	0
GOZILA2035	WT	M	R	0	1	1	1	0	0	0	1
GOZILA2047	WT	M	R	0	1	0	1	1	0	0	0
GOZILA2060	WT	M	S	0	0	1	0	0	0	0	0
GOZILA2071	WT	M	T	1	1	0	0	1	1	0	0
GOZILA2077	WT	F	R	0	0	0	1	0	0	0	0
GOZILA2092	WT	F	S	0	1	1	0	1	1	0	0
GOZILA2098	WT	M	R	0	1	1	1	0	0	0	0
GOZILA2113	WT	F	S	0	0	1	0	0	0	0	0
GOZILA2115	WT	M	R	0	1	0	0	1	0	0	1
GOZILA2116	WT	M	R	0	1	1	1	1	0	0	0
GOZILA2119	WT	M	S	0	0	1	0	0	0	0	0
GOZILA2129	WT	M	R	0	0	0	1	0	0	0	0
GOZILA2130	WT	F	D	0	0	1	0	0	0	0	0
GOZILA2138	WT	M	S	0	0	1	0	0	0	0	0
GOZILA2152	WT	M	R	0	1	1	1	0	0	0	0
GOZILA2153	WT	M	S	0	1	1	0	1	0	0	0
GOZILA2154	WT	M	T	1	1	1	0	1	0	0	0
GOZILA2156	WT	F	R	0	0	0	1	0	0	0	0
GOZILA2157	WT	F	S	0	1	1	1	0	1	0	0
GOZILA2162	WT	M	R	0	0	1	0	0	0	0	0
GOZILA2165	WT	M	S	0	0	0	0	1	0	0	0
GOZILA2173	WT	F	D	0	1	1	0	0	1	0	0
GOZILA2179	WT	M	R	0	1	1	1	1	0	0	0
GOZILA2182	WT	M	R	0	0	0	0	0	1	0	0
GOZILA2186	WT	F	S	0	1	1	1	0	0	0	0
GOZILA2188	WT	M	R	0	0	0	0	1	0	0	0
GOZILA2197	WT	M	R	0	0	0	1	0	0	0	0
GOZILA2203	WT	F	R	0	0	0	0	0	1	0	0
GOZILA2210	WT	M	R	0	0	1	0	0	0	0	0
GOZILA2211	WT	F	S	0	0	1	0	0	0	0	0
GOZILA2220	WT	M	R	0	0	0	1	0	0	0	0
GOZILA2234	WT	M	S	0	0	1	0	0	0	0	0
GOZILA2250	WT	M	A	1	1	1	1	0	1	0	0
GOZILA2252	WT	M	S	0	0	0	0	1	0	0	0
GOZILA2256	WT	F	T	1	0	1	0	0	0	0	0
GOZILA2269	WT	M	S	0	1	1	1	1	0	0	0
GOZILA2271	WT	F	S	0	1	1	0	1	0	0	0
GOZILA2278	WT	M	R	0	1	1	1	0	0	0	0
GOZILA2287	WT	M	A	1	0	1	0	0	0	0	0
GOZILA2296	WT	M	R	0	1	1	1	1	0	0	0
GOZILA2301	WT	M	R	0	1	1	1	0	0	0	0
GOZILA2312	WT	F	S	0	0	1	0	0	0	0	0
GOZILA2320	WT	M	S	0	1	1	0	1	0	0	0
GOZILA2321	WT	M	S	0	1	0	1	1	0	0	0
GOZILA2323	WT	M	R	0	0	1	0	0	0	0	0
GOZILA2326	WT	F	S	0	0	1	0	0	0	0	0
GOZILA2332	WT	M	R	0	1	1	1	0	0	0	0
GOZILA2354	WT	F	D	0	1	0	0	0	1	0	1
GOZILA2360	WT	M	R	0	0	0	1	0	0	0	0
GOZILA2361	WT	M	U	U	0	1	0	0	0	0	0
GOZILA2362	WT	M	S	0	0	1	0	0	0	0	0
GOZILA2381	WT	M	R	0	1	0	1	0	0	0	1
GOZILA2382	WT	M	R	0	0	1	0	0	0	0	0
GOZILA2387	WT	M	R	0	1	0	1	1	0	1	0
GOZILA2396	WT	M	C	1	0	1	0	0	0	0	0
GOZILA2398	WT	F	R	0	1	0	0	1	0	0	1
GOZILA2409	WT	M	T	1	1	0	0	0	1	0	1
GOZILA2413	WT	F	R	0	0	1	0	0	0	0	0
GOZILA2415	WT	M	A	1	0	0	0	0	1	0	0
GOZILA2418	WT	F	R	0	1	1	1	1	1	0	0
GOZILA2419	WT	M	S	0	1	1	1	0	0	0	0
GOZILA2421	WT	M	R	0	1	1	1	0	0	0	0
GOZILA2422	WT	F	S	0	1	1	0	1	0	0	0
GOZILA2423	WT	F	S	0	1	0	1	0	1	0	1
GOZILA2428	WT	M	A	1	0	1	0	0	0	0	0
GOZILA2429	WT	M	T	1	1	1	0	1	1	0	0
GOZILA2435	WT	M	R	0	0	1	0	0	0	0	0
GOZILA2436	WT	F	R	0	0	0	0	0	1	0	0
GOZILA2441	WT	M	R	0	1	0	0	1	0	0	1
GOZILA2443	WT	F	R	0	1	0	0	1	0	1	0
GOZILA2457	WT	M	R	0	0	0	1	0	0	0	0
GOZILA2458	WT	F	R	0	1	1	1	0	0	0	0
GOZILA2463	WT	M	C	1	0	0	0	0	0	0	1
GOZILA2464	WT	M	S	0	0	0	1	0	0	0	0
GOZILA2466	WT	M	T	1	1	0	1	1	0	1	0
GOZILA2467	WT	M	S	0	1	1	0	0	0	1	0
GOZILA2472	WT	M	S	0	1	1	1	1	0	0	0
GOZILA2475	WT	F	C	1	0	0	0	1	0	0	0
GOZILA2477	WT	M	D	0	1	1	1	1	0	0	0
GOZILA2480	WT	M	R	0	1	0	0	1	0	0	1
GOZILA2481	WT	F	S	0	0	1	0	0	0	0	0
GOZILA2484	WT	M	S	0	0	1	0	0	0	0	0
GOZILA2486	WT	M	A	1	0	1	0	0	0	0	0
GOZILA2494	WT	M	S	0	0	0	1	0	0	0	0
GOZILA2495	WT	F	R	0	1	1	0	1	0	0	0
GOZILA2496	WT	M	R	0	1	1	0	1	0	0	0
GOZILA2498	WT	F	D	0	0	1	0	0	0	0	0
GOZILA2500	WT	M	T	1	0	0	0	0	1	0	0
GOZILA2507	WT	F	R	0	1	1	0	1	0	0	0
GOZILA2515	WT	M	R	0	1	1	1	0	0	1	0
GOZILA2517	WT	F	S	0	0	0	0	0	1	0	0
GOZILA2521	WT	M	U	U	0	1	0	0	0	0	0
GOZILA2523	WT	F	R	0	0	1	0	0	0	0	0
GOZILA2524	WT	M	S	0	0	1	0	0	0	0	0
GOZILA2525	WT	F	T	1	1	1	0	0	1	0	0
GOZILA2526	WT	F	S	0	0	0	0	1	0	0	0
GOZILA2534	WT	M	A	1	1	0	1	1	1	0	1
GOZILA2535	WT	M	R	0	1	1	1	0	0	0	0
GOZILA2536	WT	M	T	1	1	1	1	1	0	0	1
GOZILA2537	WT	M	S	0	0	0	0	1	0	0	0
GOZILA2538	WT	F	R	0	1	0	1	1	0	0	0
GOZILA2539	WT	M	D	0	1	1	0	0	1	0	0
GOZILA2552	WT	F	A	1	0	1	0	0	0	0	0
GOZILA2562	WT	M	S	0	0	0	0	0	1	0	0
GOZILA2565	WT	M	R	0	1	1	1	0	0	0	0
GOZILA2569	WT	M	R	0	1	1	0	1	1	1	0
GOZILA2574	WT	M	S	0	1	1	0	1	0	0	0
GOZILA2591	WT	M	R	0	0	0	1	0	0	0	0
GOZILA2598	WT	M	R	0	0	0	1	0	0	0	0
GOZILA2600	WT	F	S	0	1	1	1	1	1	0	0
GOZILA2613	WT	F	S	0	1	1	1	0	0	0	0
GOZILA2616	WT	M	R	0	1	0	1	0	1	0	0
GOZILA2622	WT	M	D	0	1	1	0	1	0	0	0
GOZILA2624	WT	M	R	0	0	1	0	0	0	0	0
GOZILA2626	WT	M	S	0	1	1	0	1	0	0	0
GOZILA2627	WT	M	R	0	1	0	1	0	1	0	0
GOZILA2630	WT	M	R	0	0	0	0	0	0	0	1
GOZILA2635	WT	F	C	1	0	0	0	0	1	0	0
GOZILA2639	WT	F	C	1	0	1	0	0	0	0	0
GOZILA3002	WT	M	R	0	0	0	0	0	0	1	0
GOZILA3010	WT	M	R	0	1	1	0	1	0	0	0
GOZILA3011	WT	M	S	0	0	1	0	0	0	0	0
GOZILA3014	WT	M	R	0	1	0	1	1	0	0	0
GOZILA3020	WT	M	S	0	0	0	1	0	0	0	0
GOZILA3026	WT	M	R	0	0	0	1	0	0	0	0
GOZILA3029	WT	M	S	0	1	1	0	1	0	0	0
GOZILA3031	WT	M	R	0	1	0	1	1	0	1	0
GOZILA3042	WT	M	R	0	1	0	1	0	1	0	1
GOZILA3060	WT	F	D	0	1	1	1	0	0	0	0
GOZILA3067	WT	M	R	0	1	1	0	0	0	1	0
GOZILA3071	WT	M	T	1	0	1	0	0	0	0	0
GOZILA3089	WT	F	S	0	1	0	0	1	1	0	0
GOZILA3118	WT	M	S	0	0	1	0	0	0	0	0
GOZILA3119	WT	M	A	1	1	1	1	0	0	0	0
GOZILA3120	WT	F	T	1	0	1	0	0	0	0	0
GOZILA3124	WT	M	R	0	0	0	1	0	0	0	0
GOZILA3125	WT	M	R	0	1	1	0	1	0	0	1
GOZILA3131	WT	M	R	0	1	0	1	1	0	0	0
GOZILA3142	WT	M	R	0	0	1	0	0	0	0	0
GOZILA3145	WT	M	R	0	0	0	0	1	0	0	0
GOZILA3147	WT	M	S	0	0	0	1	0	0	0	0
GOZILA3156	WT	F	S	0	1	1	1	0	0	0	0
GOZILA3159	WT	M	S	0	1	1	0	0	1	0	0
GOZILA3164	WT	F	S	0	1	1	1	0	0	0	0
GOZILA3165	WT	F	S	0	1	0	1	0	1	0	0
GOZILA3173	WT	F	R	0	1	0	0	1	1	0	1
GOZILA3174	WT	F	R	0	1	1	1	0	0	0	0
GOZILA3182	WT	M	S	0	0	1	0	0	0	0	0
GOZILA3187	WT	F	R	0	1	1	0	1	0	0	0
GOZILA3192	WT	F	C	1	0	1	0	0	0	0	0
GOZILA3198	WT	F	A	1	0	0	0	0	1	0	0
GOZILA3211	WT	M	A	1	1	0	1	1	0	1	0
GOZILA3215	WT	F	R	0	0	0	1	0	0	0	0
GOZILA3219	WT	F	D	0	1	1	0	1	1	0	0
GOZILA3221	WT	F	A	1	1	0	0	1	1	0	1
GOZILA3226	WT	M	S	0	0	0	0	0	0	0	0
GOZILA3228	WT	M	R	0	0	0	1	0	0	0	0
GOZILA3229	WT	M	S	0	0	1	0	0	0	0	0
GOZILA3232	WT	M	S	0	0	0	0	0	0	0	0
GOZILA3240	WT	M	S	0	1	1	1	0	1	0	0
GOZILA3243	WT	M	R	0	0	0	0	0	0	1	0
GOZILA3262	WT	M	T	1	0	0	0	0	1	0	0
GOZILA3264	WT	M	D	0	0	0	0	0	0	1	0
GOZILA3277	WT	F	S	0	0	1	0	0	0	0	0
GOZILA3280	WT	M	R	0	0	1	0	0	0	0	0
GOZILA3283	WT	M	R	0	1	1	1	0	0	0	0
GOZILA3284	WT	F	R	0	0	1	0	0	0	0	0
GOZILA3285	WT	M	R	0	1	1	1	1	0	0	0
GOZILA3291	WT	M	S	0	0	1	0	0	0	0	0
GOZILA3303	WT	F	R	0	1	1	1	1	0	0	0
GOZILA3305	WT	M	R	0	1	0	1	1	0	1	0
GOZILA3311	WT	F	S	0	0	1	0	0	0	0	0
GOZILA3314	WT	M	R	0	1	1	1	0	1	0	0
GOZILA3316	WT	M	S	0	0	1	0	0	0	0	0
GOZILA3348	WT	M	A	1	0	1	0	0	0	0	0
GOZILA3355	WT	F	S	0	1	0	1	1	1	1	1
GOZILA3360	WT	M	S	0	0	1	0	0	0	0	0
GOZILA3366	WT	M	A	1	1	1	0	1	0	0	0
GOZILA3368	WT	M	R	0	0	0	0	0	0	1	0
GOZILA3369	WT	F	R	0	1	0	1	0	0	0	1
GOZILA3370	WT	M	R	0	0	0	0	0	0	0	1
GOZILA3386	WT	F	T	1	0	1	0	0	0	0	0
GOZILA3394	WT	M	T	1	0	1	0	0	0	0	0
GOZILA3398	WT	M	S	0	0	1	0	0	0	0	0
GOZILA3399	WT	F	S	0	0	1	0	0	0	0	0
GOZILA3413	WT	F	S	0	1	1	1	0	0	1	0
GOZILA3422	WT	F	S	0	0	0	0	1	0	0	0
GOZILA3434	WT	M	T	1	0	0	0	0	1	0	0
GOZILA3439	WT	M	T	1	1	1	0	0	1	0	0
GOZILA3444	WT	M	R	0	1	1	1	1	0	0	0
GOZILA3449	WT	F	T	1	1	0	0	1	0	0	1
GOZILA3452	WT	F	A	1	0	1	0	0	0	0	0
GOZILA3453	WT	M	R	0	0	0	0	1	0	0	0
GOZILA3455	WT	M	A	1	1	1	0	0	1	0	0
GOZILA3461	WT	M	S	0	0	1	0	0	0	0	0
GOZILA3463	WT	M	T	1	1	0	1	1	0	0	0
GOZILA3488	WT	F	D	0	0	1	0	0	0	0	0
GOZILA3490	WT	F	R	0	0	1	0	0	0	0	0
GOZILA3496	WT	F	R	0	0	1	0	0	0	0	0
GOZILA3497	WT	F	T	1	0	1	0	0	0	0	0
GOZILA3499	WT	M	S	0	0	1	0	0	0	0	0
GOZILA3511	WT	F	R	0	0	0	0	1	0	0	0
GOZILA3521	WT	M	A	1	1	1	1	0	1	0	0
GOZILA3523	WT	M	S	0	0	1	0	0	0	0	0
GOZILA3534	WT	M	R	0	0	1	0	0	0	0	0
GOZILA3565	WT	M	R	0	0	1	0	0	0	0	0
GOZILA3572	WT	F	D	0	1	1	1	1	1	0	0
GOZILA3586	WT	F	R	0	1	1	1	1	0	0	0
GOZILA3589	WT	F	R	0	0	1	0	0	0	0	0
GOZILA3606	WT	F	S	0	0	0	0	0	0	1	0
GOZILA3608	WT	F	S	0	0	0	1	0	0	0	0
GOZILA3629	WT	M	S	0	0	1	0	0	0	0	0
GOZILA3630	WT	F	T	1	0	0	0	0	1	0	0
GOZILA3633	WT	M	S	0	1	1	1	0	1	0	1
GOZILA3644	WT	F	R	0	1	1	1	0	0	0	0
GOZILA3648	WT	M	S	0	1	1	0	0	1	0	0
GOZILA3649	WT	M	S	0	0	1	0	0	0	0	0
GOZILA3651	WT	M	S	0	0	1	0	0	0	0	0
GOZILA3658	WT	M	R	0	1	1	0	1	0	0	0
GOZILA3661	WT	M	S	0	0	1	0	0	0	0	0
GOZILA3668	WT	M	S	0	1	1	1	1	0	0	0
GOZILA3671	WT	M	S	0	1	0	1	1	1	0	1
GOZILA3678	WT	F	R	0	1	0	1	1	0	0	0
GOZILA3683	WT	F	S	0	0	0	0	0	1	0	0
GOZILA3686	WT	M	S	0	1	1	0	0	1	0	0
GOZILA3687	WT	M	R	0	1	1	0	0	1	0	0
GOZILA3689	WT	F	U	U	1	0	0	1	1	0	0
GOZILA3690	WT	M	T	1	1	0	1	1	1	0	0
GOZILA3691	WT	M	T	1	1	1	0	1	1	0	0
GOZILA3699	WT	M	S	0	1	1	1	1	1	0	0
GOZILA3701	WT	F	A	1	1	0	0	1	1	0	0
GOZILA3702	WT	M	A	1	0	0	0	0	1	0	0
GOZILA3703	WT	M	T	1	0	1	0	0	0	0	0
GOZILA3704	WT	M	S	0	1	0	1	1	0	0	0
GOZILA3705	WT	M	D	0	1	0	0	1	1	0	0
GOZILA3707	WT	M	S	0	1	1	0	1	0	0	0
GOZILA3708	WT	F	C	1	0	0	1	0	0	0	0
GOZILA3709	WT	F	R	0	1	1	1	1	1	0	0
GOZILA3710	WT	M	T	1	0	0	0	0	1	0	0
GOZILA3713	WT	F	R	0	1	1	1	0	1	0	0
GOZILA3714	WT	F	R	0	1	0	1	1	0	0	0
GOZILA3715	WT	M	S	0	1	0	1	1	0	1	0
GOZILA3717	WT	M	R	0	0	0	1	0	0	0	0
GOZILA3718	WT	M	S	0	0	0	0	0	1	0	0
GOZILA3719	WT	M	S	0	1	1	0	0	1	0	0
GOZILA3720	WT	F	S	0	1	1	0	0	1	0	1
GOZILA3724	WT	F	C	1	1	1	1	0	0	0	0
GOZILA3729	WT	F	S	0	1	1	0	0	1	0	0
GOZILA3732	WT	F	R	0	0	0	0	1	0	0	0
GOZILA3734	WT	M	R	0	1	1	0	0	1	0	0
GOZILA3738	WT	M	S	0	0	1	0	0	0	0	0
GOZILA3739	WT	F	A	1	0	0	1	0	0	0	0
GOZILA3744	WT	F	T	1	1	1	1	0	0	0	0
GOZILA3745	WT	M	R	0	1	1	1	0	1	0	0
GOZILA3746	WT	M	R	0	1	1	1	1	0	0	1
GOZILA3747	WT	F	S	0	0	1	0	0	0	0	0
GOZILA3752	WT	M	R	0	0	0	0	1	0	0	0
GOZILA3757	WT	F	R	0	0	1	0	0	0	0	0
GOZILA3759	WT	F	S	0	0	1	0	0	0	0	0
GOZILA3762	WT	F	T	1	0	0	0	0	0	0	0
GOZILA3763	WT	M	D	0	0	0	1	0	0	0	0
GOZILA3764	WT	M	R	0	1	0	1	1	0	1	0
GOZILA3765	WT	F	S	0	1	1	1	0	0	0	0
GOZILA3778	WT	M	S	0	0	1	0	0	0	0	0
GOZILA3781	WT	F	R	0	0	1	0	0	0	0	0
GOZILA3782	WT	F	R	0	0	0	0	0	0	0	1
GOZILA3784	WT	M	T	1	1	1	0	0	1	0	0
GOZILA3785	WT	M	R	0	0	1	0	0	0	0	0
GOZILA3788	WT	U	A	1	1	0	0	0	1	0	1
GOZILA3794	WT	F	R	0	0	1	0	0	0	0	0
GOZILA3798	WT	M	R	0	0	1	0	0	0	0	0
GOZILA3799	WT	M	S	0	1	1	1	1	0	0	0
GOZILA3800	WT	M	R	0	1	0	1	1	1	0	0
GOZILA3801	WT	M	R	0	1	1	0	1	0	0	0
GOZILA3802	WT	M	A	1	1	0	1	1	0	0	0
GOZILA3804	WT	F	R	0	0	1	0	0	0	0	0
GOZILA3805	WT	M	S	0	1	1	1	1	0	0	0
GOZILA3806	WT	M	R	0	0	1	0	0	0	0	0
GOZILA3809	WT	M	S	0	1	1	1	1	0	0	0
GOZILA3810	WT	F	R	0	0	0	1	0	0	0	0
GOZILA3817	WT	M	S	0	1	1	1	0	0	0	0
GOZILA3818	WT	F	T	1	0	0	0	1	0	0	0
GOZILA3823	WT	M	C	1	1	1	1	0	1	0	0
GOZILA3829	WT	M	S	0	0	1	0	0	0	0	0
GOZILA3832	WT	F	D	0	0	0	0	1	0	0	0
GOZILA3833	WT	M	D	0	0	1	0	0	0	0	0
GOZILA3840	WT	M	C	1	0	0	0	0	1	0	0
GOZILA3842	WT	F	R	0	0	0	0	1	0	0	0
GOZILA3843	WT	F	S	0	1	1	1	0	1	0	0
GOZILA3847	WT	M	A	1	1	1	0	1	1	0	0
GOZILA3848	WT	M	R	0	0	1	0	0	0	0	0
GOZILA3849	WT	F	T	1	1	1	0	1	1	0	0
GOZILA3857	WT	F	S	0	0	1	0	0	0	0	0
GOZILA3858	WT	M	R	0	1	1	1	0	0	0	0
GOZILA3860	WT	M	R	0	0	1	0	0	0	0	0
GOZILA3861	WT	M	C	1	1	1	0	0	1	0	0
GOZILA3873	WT	F	S	0	1	1	0	1	0	0	0
GOZILA3875	WT	F	S	0	1	1	1	0	0	0	1
GOZILA3878	WT	F	A	1	0	0	0	1	0	0	0
GOZILA3880	WT	M	R	0	0	1	0	0	0	0	0
GOZILA3881	WT	F	D	0	0	1	0	0	0	0	0
GOZILA3884	WT	M	R	0	1	1	1	0	0	0	0
GOZILA3887	WT	M	R	0	0	0	0	1	0	0	0
GOZILA3888	WT	M	S	0	1	1	1	0	0	0	0
GOZILA3891	WT	M	D	0	0	0	0	0	1	0	0
GOZILA3898	WT	M	R	0	1	1	1	0	0	1	0
GOZILA3904	WT	M	S	0	0	0	1	0	0	0	0
GOZILA3909	WT	M	U	U	1	1	0	1	0	0	0
GOZILA3912	WT	M	A	1	0	1	0	0	0	0	0
GOZILA3920	WT	M	S	0	0	1	0	0	0	0	0
GOZILA3921	WT	M	A	1	1	1	1	0	1	0	0
GOZILA3925	WT	M	R	0	0	0	0	1	0	0	0
GOZILA3926	WT	F	D	0	0	0	0	0	1	0	0
GOZILA3927	WT	M	S	0	1	1	0	1	1	0	0
GOZILA3933	WT	F	S	0	1	0	1	1	0	0	0
GOZILA3934	WT	M	R	0	1	1	1	0	0	0	0
GOZILA3935	WT	M	S	0	1	1	1	1	0	1	0
GOZILA3943	WT	M	S	0	1	0	1	1	0	0	0
GOZILA3946	WT	M	A	1	0	1	0	0	0	0	0
GOZILA3948	WT	F	A	1	1	0	0	1	1	0	0
GOZILA3954	WT	M	R	0	0	1	0	0	0	0	0
GOZILA3955	WT	M	S	0	1	1	0	1	0	0	0
GOZILA3966	WT	M	S	0	1	1	1	1	0	0	0
GOZILA3967	WT	M	R	0	1	1	1	1	1	0	0
GOZILA3969	WT	M	R	0	0	1	0	0	0	0	0
GOZILA3970	WT	F	R	0	1	0	1	1	0	0	1
GOZILA3972	WT	M	S	0	1	1	1	0	0	0	0
GOZILA3974	WT	F	C	1	1	0	0	0	1	0	1
GOZILA3983	WT	M	R	0	0	1	0	0	0	0	0
GOZILA3988	WT	M	A	1	1	1	1	0	1	0	0
GOZILA3990	WT	M	T	1	0	1	0	0	0	0	0
GOZILA3997	WT	M	U	U	0	0	0	0	0	0	0
GOZILA3998	WT	F	S	0	1	0	0	1	1	0	0
GOZILA4000	WT	M	A	1	1	1	0	0	1	0	1
GOZILA4003	WT	M	R	0	0	0	0	1	0	0	0
GOZILA4006	WT	F	R	0	1	1	0	1	0	0	0
GOZILA4010	WT	F	R	0	1	1	1	0	0	0	0
GOZILA4011	WT	M	S	0	0	1	0	0	0	0	0
GOZILA4021	WT	M	R	0	1	1	0	1	0	0	0
GOZILA4022	WT	F	S	0	0	0	1	0	0	0	0
GOZILA4024	WT	F	A	1	0	0	0	0	1	0	0
GOZILA4026	WT	F	S	0	0	0	1	0	0	0	0
GOZILA4028	WT	F	S	0	0	0	0	0	1	0	0
GOZILA4030	WT	M	R	0	0	0	0	1	0	0	0
GOZILA4031	WT	F	S	0	1	1	1	0	0	0	0
GOZILA4032	WT	M	R	0	1	1	1	1	0	0	0
GOZILA4034	WT	M	R	0	1	0	1	1	0	0	0
GOZILA4035	WT	F	S	0	1	1	1	1	0	0	1
GOZILA4036	WT	F	R	0	1	1	1	1	0	0	0
GOZILA4040	WT	M	R	0	1	1	1	0	0	0	0
GOZILA4041	WT	M	S	0	0	0	0	1	0	0	0
GOZILA4045	WT	F	U	U	0	0	0	1	0	0	0
GOZILA4047	WT	F	C	1	1	1	1	0	0	0	0
GOZILA4052	WT	M	R	0	0	1	0	0	0	0	0
GOZILA4055	WT	M	T	1	1	1	1	1	0	0	0
GOZILA4057	WT	F	S	0	1	1	0	1	1	0	0
GOZILA4058	WT	M	R	0	1	1	0	1	0	0	0
GOZILA4059	WT	M	R	0	0	0	0	1	0	0	0
GOZILA4062	WT	M	R	0	0	0	0	1	0	0	0
GOZILA4064	WT	F	R	0	1	0	0	1	0	0	1
GOZILA4065	WT	M	S	0	0	0	1	0	0	0	0
GOZILA4068	WT	F	R	0	1	1	0	1	0	0	0
GOZILA4069	WT	M	S	0	1	0	1	1	0	0	0
GOZILA4071	WT	F	S	0	1	1	1	1	0	0	0
GOZILA4073	WT	M	R	0	0	0	0	1	0	0	0
GOZILA4076	WT	M	R	0	1	1	1	1	0	0	0
GOZILA4077	WT	F	D	0	1	0	1	1	0	1	1
GOZILA4078	WT	M	S	0	0	0	1	0	0	0	0
GOZILA4079	WT	M	D	0	0	1	0	0	0	0	0
GOZILA4080	WT	F	D	0	1	0	1	0	1	0	0
GOZILA4081	WT	U	S	0	1	1	1	0	0	0	0
GOZILA4082	WT	M	S	0	1	1	1	0	0	0	0
GOZILA4084	WT	M	S	0	1	1	0	0	1	0	0
GOZILA4090	WT	M	R	0	1	0	1	0	0	0	1
GOZILA4091	WT	M	R	0	1	1	1	1	0	0	1
GOZILA4093	WT	F	R	0	1	1	1	1	0	0	0
GOZILA4096	WT	F	T	1	1	1	0	1	0	0	0
GOZILA4097	WT	M	R	0	1	1	1	0	0	0	0
GOZILA4099	WT	M	S	0	1	1	1	1	0	1	0
GOZILA4104	WT	M	A	1	0	0	1	0	0	0	0
GOZILA4106	WT	M	C	1	1	1	1	1	1	0	0
GOZILA4108	WT	F	S	0	0	0	0	1	0	0	0
GOZILA4109	WT	F	A	1	1	1	0	0	1	1	0
GOZILA4111	WT	F	T	1	1	1	1	0	0	0	1
GOZILA4112	WT	F	S	0	0	1	0	0	0	0	0
GOZILA4114	WT	M	D	0	1	1	1	0	1	0	0
GOZILA4118	WT	M	S	0	1	1	1	0	1	0	0
GOZILA4119	WT	M	S	0	1	1	0	0	1	0	1
GOZILA4121	WT	M	T	1	1	1	1	1	1	0	0
GOZILA4123	WT	M	S	0	1	1	1	0	0	0	0
GOZILA4124	WT	M	T	1	1	1	0	1	0	0	0
GOZILA4125	WT	M	T	1	0	1	0	0	0	0	0
GOZILA4126	WT	F	C	1	1	1	1	1	0	0	0
GOZILA4133	WT	M	S	0	0	0	0	0	1	0	0
GOZILA4134	WT	M	S	0	1	1	0	0	1	0	0
GOZILA4137	WT	M	S	0	1	0	0	1	1	0	0
GOZILA4138	WT	F	D	0	1	1	0	0	1	0	0
GOZILA4141	WT	M	S	0	1	0	1	1	0	0	1
GOZILA4142	WT	M	R	0	1	1	1	1	0	0	0
GOZILA4144	WT	F	A	1	1	1	1	0	1	0	0
GOZILA4145	WT	M	S	0	1	1	1	0	1	0	0
GOZILA4146	WT	M	S	0	0	1	0	0	0	0	0
GOZILA4149	WT	M	R	0	1	0	1	1	0	0	0
GOZILA4151	WT	M	T	1	1	1	1	1	0	0	1
GOZILA4152	WT	M	R	0	1	0	1	0	1	0	0
GOZILA4155	WT	F	A	1	1	1	1	0	0	0	1
GOZILA4156	WT	F	S	0	0	1	0	0	0	0	0
GOZILA4157	WT	M	S	0	1	0	1	1	0	1	0
GOZILA4159	WT	M	S	0	0	1	0	0	0	0	0
GOZILA4166	WT	F	R	0	1	1	1	0	1	1	1
GOZILA4168	WT	M	R	0	1	1	1	0	1	0	0
GOZILA4170	WT	M	R	0	1	1	1	0	0	0	0
GOZILA4172	WT	M	S	0	0	1	0	0	0	0	0
GOZILA4174	WT	F	R	0	1	1	0	0	1	0	0
GOZILA4176	WT	M	R	0	0	1	0	0	0	0	0
GOZILA4178	WT	F	S	0	0	1	0	0	0	0	0
GOZILA4181	WT	M	R	0	0	1	0	0	0	0	0
GOZILA4184	WT	F	R	0	1	0	1	1	1	0	0
GOZILA4185	WT	M	S	0	0	0	0	1	0	0	0
GOZILA4186	WT	F	S	0	1	0	1	1	0	0	0
GOZILA4188	WT	F	R	0	0	1	0	0	0	0	0
GOZILA4189	WT	M	D	0	0	1	0	0	0	0	0
GOZILA4191	WT	M	A	1	1	0	1	1	0	0	0
GOZILA4193	WT	M	R	0	1	0	1	1	0	1	0
GOZILA4196	WT	M	R	0	1	1	1	0	0	0	0
GOZILA4197	WT	M	T	1	1	1	1	0	0	0	0
GOZILA4201	WT	F	R	0	1	1	1	0	0	0	0
GOZILA4204	WT	F	S	0	1	0	1	0	1	0	1
GOZILA4205	WT	M	T	1	1	1	1	0	0	1	0
GOZILA4209	WT	M	R	0	1	1	0	0	0	1	0
GOZILA4211	WT	M	S	0	0	1	0	0	0	0	0
GOZILA4213	WT	M	D	0	1	0	0	1	1	1	1
GOZILA4215	WT	F	S	0	0	1	0	0	0	0	0
GOZILA4216	WT	M	R	0	1	1	1	1	0	0	1
GOZILA4217	WT	M	R	0	1	1	1	1	0	0	0
GOZILA4221	WT	M	T	1	1	1	1	1	1	0	0
GOZILA4223	WT	F	R	0	1	1	1	0	0	0	0
GOZILA4236	WT	F	A	1	0	0	0	1	0	0	0
GOZILA4242	WT	M	R	0	0	1	0	0	0	0	0
GOZILA4247	WT	M	R	0	0	0	1	0	0	0	0
GOZILA4248	WT	F	S	0	1	1	0	1	0	0	0
GOZILA4251	WT	M	A	1	1	1	1	0	0	0	0
GOZILA4256	WT	F	S	0	1	1	1	0	1	0	0
GOZILA4257	WT	F	R	0	1	0	1	1	0	1	0
GOZILA4265	WT	F	R	0	1	1	1	0	0	0	0
GOZILA4271	WT	M	R	0	0	1	0	0	0	0	0
GOZILA4273	WT	F	S	0	1	0	1	1	0	0	0
GOZILA4274	WT	F	S	0	1	1	1	0	1	0	0
GOZILA4277	WT	M	R	0	1	0	1	0	0	0	1
GOZILA4278	WT	F	D	0	0	1	0	0	0	0	0
GOZILA4284	WT	M	T	1	0	1	0	0	0	0	0
GOZILA4286	WT	M	S	0	0	1	0	0	0	0	0
GOZILA4290	WT	M	R	0	1	1	0	0	0	1	0
GOZILA4291	WT	M	S	0	1	1	1	0	1	0	0
GOZILA4294	WT	M	R	0	0	0	0	1	0	0	0
GOZILA4296	WT	M	S	0	1	1	1	1	0	0	0
GOZILA4298	WT	M	R	0	1	1	1	1	0	0	0
GOZILA4305	WT	M	R	0	1	0	0	1	0	0	1
GOZILA4307	WT	M	R	0	1	1	1	1	0	0	0
GOZILA4312	WT	M	S	0	0	0	1	0	0	0	0
GOZILA4316	WT	M	S	0	1	1	1	1	0	0	0
GOZILA4318	WT	M	S	0	0	0	0	1	0	0	0
GOZILA4322	WT	F	R	0	1	1	1	1	1	0	0
GOZILA4324	WT	M	S	0	0	1	0	0	0	0	0
GOZILA4326	WT	F	R	0	1	1	1	0	0	1	0
GOZILA4327	WT	M	R	0	0	0	1	0	0	0	0
GOZILA4331	WT	M	R	0	1	1	1	1	0	0	0
GOZILA4335	WT	F	R	0	1	0	0	0	0	1	1
GOZILA4337	WT	F	D	0	0	1	0	0	0	0	0
GOZILA4338	WT	M	R	0	1	1	1	1	0	0	0
GOZILA4339	WT	M	S	0	1	1	0	1	0	0	0
GOZILA4340	WT	M	T	1	0	1	0	0	0	0	0
GOZILA4343	WT	M	R	0	0	1	0	0	0	0	0
GOZILA4346	WT	F	R	0	1	0	1	1	0	0	0
GOZILA4347	WT	M	S	0	1	0	1	1	0	0	0
GOZILA4350	WT	F	T	1	1	1	1	1	0	1	0
GOZILA4352	WT	F	R	0	0	1	0	0	0	0	0
GOZILA4357	WT	M	R	0	1	1	1	1	0	0	1
GOZILA4365	WT	M	S	0	1	1	1	0	0	0	0
GOZILA4370	WT	M	S	0	1	1	1	1	0	0	0
GOZILA4371	WT	F	S	0	0	1	0	0	0	0	0
GOZILA4374	WT	M	S	0	1	1	1	0	0	0	0
GOZILA4375	WT	F	S	0	0	1	0	0	0	0	0
GOZILA4376	WT	F	R	0	0	0	1	0	0	0	0
GOZILA4379	WT	F	A	1	1	0	0	1	1	1	0
GOZILA4380	WT	M	R	0	0	1	0	0	0	0	0
GOZILA4381	WT	M	S	0	1	0	1	0	1	1	0
GOZILA4382	WT	M	R	0	1	0	1	1	0	1	1
GOZILA4390	WT	F	R	0	1	0	1	1	0	0	0
GOZILA4391	WT	F	S	0	0	1	0	0	0	0	0
GOZILA4393	WT	M	R	0	0	0	0	1	0	0	0
GOZILA4404	WT	F	A	1	0	0	0	1	0	0	0
GOZILA4407	WT	M	S	0	1	1	0	0	1	0	0
GOZILA4408	WT	F	S	0	0	1	0	0	0	0	0
GOZILA4410	WT	M	T	1	1	1	0	0	1	0	0
GOZILA4411	WT	M	R	0	1	1	0	1	0	0	0
GOZILA4418	WT	M	S	0	0	0	0	0	0	0	0
GOZILA4424	WT	M	S	0	1	0	1	0	1	0	1
GOZILA4425	WT	M	S	0	1	1	0	0	0	1	0
GOZILA4433	WT	M	R	0	0	1	0	0	0	0	0
GOZILA4436	WT	M	R	0	1	1	1	0	0	0	0
GOZILA4442	WT	M	A	1	1	1	0	1	0	0	1
GOZILA4444	WT	M	T	1	0	1	0	0	0	0	0
GOZILA4445	WT	F	R	0	1	1	1	0	0	0	0
GOZILA4446	WT	F	A	1	0	0	0	0	0	0	0
GOZILA4456	WT	F	S	0	0	1	0	0	0	0	0
GOZILA4457	WT	F	T	1	0	0	0	0	0	0	1
GOZILA4460	WT	M	S	0	1	0	1	0	1	0	0
GOZILA4466	WT	M	R	0	1	0	1	0	0	0	1
GOZILA4468	WT	M	T	1	0	1	0	0	0	0	0
GOZILA4469	WT	F	S	0	0	1	0	0	0	0	0
GOZILA4471	WT	M	A	1	1	0	0	1	1	0	0
GOZILA4472	WT	F	R	0	0	1	0	0	0	0	0
GOZILA4473	WT	M	C	1	1	1	0	1	0	0	0
GOZILA4474	WT	F	S	0	1	1	0	1	0	0	0
GOZILA4476	WT	F	S	0	0	0	0	0	1	0	0
GOZILA4477	WT	M	R	0	0	0	0	0	1	0	0
GOZILA4480	WT	M	R	0	0	0	1	0	0	0	0
GOZILA4482	WT	M	R	0	1	1	1	0	0	0	0
GOZILA4491	WT	M	S	0	1	0	1	1	0	0	0
GOZILA4492	WT	M	S	0	1	1	1	0	0	0	0
GOZILA4493	WT	M	D	0	0	1	0	0	0	0	0
GOZILA4498	WT	M	S	0	1	1	0	0	0	1	0
GOZILA4501	WT	M	S	0	1	1	1	0	0	0	0
GOZILA4504	WT	F	R	0	1	0	1	1	0	0	0
GOZILA4505	WT	F	S	0	1	1	0	1	0	0	0
GOZILA4506	WT	F	A	1	0	0	0	0	0	0	0
GOZILA4511	WT	F	C	1	0	1	0	0	0	0	0
GOZILA4516	WT	M	A	1	0	1	0	0	0	0	0
GOZILA4519	WT	F	R	0	0	1	0	0	0	0	0
GOZILA4520	WT	M	S	0	0	1	0	0	0	0	0
GOZILA4527	WT	F	S	0	1	1	1	1	0	0	0
GOZILA4532	WT	M	S	0	0	1	0	0	0	0	0
GOZILA4537	WT	F	T	1	1	0	0	0	1	0	1
GOZILA4538	WT	F	S	0	1	0	1	0	0	0	1
GOZILA4542	WT	F	R	0	1	1	1	1	0	0	0
GOZILA4549	WT	F	S	0	1	0	0	1	1	0	0
GOZILA4551	WT	F	T	1	1	0	1	1	0	0	0
GOZILA4559	WT	F	S	0	1	1	1	0	0	0	0
GOZILA4561	WT	M	R	0	0	0	0	1	0	0	0
GOZILA4564	WT	M	C	1	0	0	0	1	0	0	0
GOZILA4565	WT	M	S	0	0	0	1	0	0	0	0
GOZILA4566	WT	M	R	0	0	1	0	0	0	0	0
GOZILA4567	WT	F	S	0	1	0	1	0	1	0	0
GOZILA4569	WT	M	R	0	1	0	1	1	0	1	1
GOZILA4570	WT	F	R	0	0	0	0	0	1	0	0
GOZILA4573	WT	M	S	0	0	1	0	0	0	0	0
GOZILA4574	WT	M	R	0	1	1	1	1	0	0	1
GOZILA4579	WT	M	R	0	1	0	0	0	1	1	0
GOZILA4580	WT	M	R	0	1	1	1	1	0	0	0
GOZILA4582	WT	M	T	1	1	1	1	1	0	0	0
GOZILA4583	WT	F	S	0	1	1	1	1	0	0	0
GOZILA4587	WT	F	S	0	1	1	0	0	0	0	1
GOZILA4589	WT	F	C	1	1	1	1	0	0	0	0
GOZILA4593	Wt	F	A	1	1	1	0	0	0	0	1
GOZILA4595	WT	F	C	1	1	1	0	0	1	0	0
GOZILA4598	WT	M	S	0	1	0	0	1	0	0	1
GOZILA4599	WT	F	R	0	1	1	1	0	0	0	0
GOZILA4600	WT	F	T	1	1	1	1	1	0	0	0
GOZILA4604	WT	M	S	0	1	1	1	0	1	0	0
GOZILA4606	WT	M	R	0	1	1	1	1	0	0	0
GOZILA4612	WT	M	S	0	0	1	0	0	0	0	0
GOZILA4613	WT	M	A	1	1	0	1	1	0	0	0
GOZILA4615	WT	M	R	0	1	1	0	1	0	0	1
GOZILA4616	WT	F	R	0	1	1	0	1	0	0	0
GOZILA4621	WT	F	A	1	1	0	0	1	1	0	0
GOZILA4622	WT	M	R	0	0	0	1	0	0	0	0
GOZILA4626	WT	M	R	0	1	1	0	1	0	0	0
GOZILA4627	WT	F	T	1	1	0	1	1	0	0	0
GOZILA4628	WT	M	S	0	1	1	0	1	0	0	1
GOZILA4630	WT	M	R	0	0	1	0	0	0	0	0
GOZILA4631	WT	F	D	0	0	1	0	0	0	0	0
GOZILA4632	WT	F	R	0	1	1	1	0	0	1	0
GOZILA4634	WT	F	S	0	1	1	0	0	1	0	1
GOZILA4637	WT	F	S	0	0	1	0	0	0	0	0
GOZILA4639	WT	M	S	0	0	1	0	0	0	0	0
GOZILA4640	WT	F	T	1	0	1	0	0	0	0	0
GOZILA4641	WT	M	D	0	1	1	1	0	0	0	0
GOZILA4642	WT	M	S	0	1	0	1	1	0	0	0
GOZILA4646	WT	M	S	0	0	1	0	0	0	0	0
GOZILA4657	WT	F	S	0	1	1	1	1	0	0	0
GOZILA4660	WT	F	D	0	1	0	1	1	1	0	0
GOZILA4672	WT	F	T	1	1	0	0	1	0	0	1
GOZILA4674	WT	F	T	1	1	1	0	0	1	0	1
GOZILA4675	WT	F	T	1	1	1	1	1	0	0	0
GOZILA4680	WT	M	R	0	0	1	0	0	0	0	0
GOZILA4684	WT	M	S	0	1	1	1	0	0	0	0
GOZILA4685	WT	M	R	0	1	1	1	1	0	0	0
GOZILA4689	WT	F	S	0	1	1	1	0	0	0	0
GOZILA4691	WT	M	R	0	1	0	1	1	0	1	0
GOZILA4693	WT	M	R	0	0	0	0	1	0	0	0
GOZILA4694	WT	M	S	0	1	1	0	1	0	0	0
GOZILA4699	WT	M	R	0	1	1	1	1	0	0	0
GOZILA4705	WT	F	R	0	0	0	0	1	0	0	0
GOZILA4706	WT	M	R	0	1	1	1	1	0	0	0
GOZILA4708	WT	M	R	0	0	1	0	0	0	0	0
GOZILA4711	WT	M	R	0	1	1	1	1	0	1	0
GOZILA4713	WT	M	R	0	1	1	1	0	0	1	0
GOZILA4716	WT	F	R	0	0	0	0	0	1	0	0
GOZILA4719	WT	M	D	0	0	0	0	0	1	0	0
GOZILA4720	WT	M	R	0	0	1	0	0	0	0	0
GOZILA4726	WT	M	S	0	1	0	1	1	0	0	1
GOZILA4731	WT	F	A	1	1	1	1	0	1	0	0
GOZILA4734	WT	F	A	1	0	0	0	0	1	0	0
GOZILA4736	WT	F	D	0	1	0	1	0	1	0	1
GOZILA4738	WT	M	C	1	1	0	0	1	1	0	0
GOZILA4739	WT	F	R	0	1	0	0	1	0	0	1
GOZILA4743	WT	F	R	0	1	0	0	1	0	1	0
GOZILA4751	WT	F	R	0	0	0	1	0	0	0	0
GOZILA4759	WT	F	S	0	1	1	0	1	0	0	0
GOZILA4761	WT	F	R	0	0	0	0	1	0	0	0
GOZILA4763	WT	M	R	0	1	0	0	1	1	0	0
GOZILA4765	WT	M	D	0	1	1	1	1	0	0	0
GOZILA4767	WT	M	D	0	0	0	0	0	1	0	0
GOZILA4801	WT	M	T	1	1	1	0	1	0	0	0
GOZILA4805	WT	M	R	0	1	1	1	0	0	0	0
GOZILA4810	WT	M	R	0	0	1	0	0	0	0	0
GOZILA4814	WT	F	A	1	0	1	0	0	0	0	0
GOZILA4815	WT	M	A	1	1	1	1	0	0	0	0
GOZILA4816	WT	M	R	0	1	1	1	0	0	0	0
GOZILA4818	WT	M	R	0	1	1	1	0	0	0	0
GOZILA4821	WT	M	T	1	0	0	0	0	1	0	0
GOZILA4822	WT	F	D	0	0	0	0	0	1	0	0
GOZILA4829	WT	M	S	0	1	1	1	0	0	0	0
GOZILA4840	WT	M	R	0	0	1	0	0	0	0	0
GOZILA4845	WT	F	R	0	1	1	1	1	0	0	0
GOZILA4849	WT	M	R	0	1	1	0	0	1	0	0
GOZILA4850	WT	F	S	0	0	0	0	0	1	0	0
GOZILA4855	WT	F	R	0	1	1	0	1	0	0	0
GOZILA4860	WT	M	S	0	0	1	0	0	0	0	0
GOZILA4863	WT	F	C	1	0	0	0	0	1	0	0
GOZILA4868	WT	F	T	1	1	1	0	0	1	0	0
GOZILA4871	WT	M	S	0	1	1	0	1	0	0	0
GOZILA4875	WT	M	S	0	1	1	1	1	0	0	0
GOZILA4877	WT	F	S	0	1	1	1	0	0	0	0
GOZILA4878	WT	M	R	0	1	1	0	1	0	0	0
GOZILA4881	WT	M	D	0	1	0	0	1	1	0	0
GOZILA4882	WT	M	R	0	1	1	1	1	0	0	0
GOZILA4883	WT	M	S	0	1	0	1	1	0	0	0
GOZILA4884	WT	F	R	0	1	1	1	1	0	0	0
GOZILA4886	WT	M	S	0	1	0	1	1	0	0	0
GOZILA4888	WT	F	S	0	1	1	1	0	0	1	1
GOZILA4892	WT	M	T	1	1	0	1	0	1	0	1
GOZILA4893	WT	M	S	0	1	1	1	1	0	0	0
GOZILA4894	WT	M	C	1	0	0	1	0	0	0	0
GOZILA4902	WT	F	A	1	1	0	0	0	1	0	1
GOZILA4903	WT	M	R	0	1	1	1	1	0	1	0
GOZILA4908	WT	F	S	0	1	1	1	1	0	0	0
GOZILA4914	WT	M	S	0	1	1	1	0	0	0	0
GOZILA4917	WT	M	S	0	0	1	0	0	0	0	0
GOZILA4924	WT	M	R	0	0	0	0	1	0	0	0
GOZILA4925	WT	F	R	0	1	0	1	1	0	0	0
GOZILA4926	WT	M	S	0	1	1	1	1	1	0	0
GOZILA4928	WT	F	S	0	1	1	0	0	1	0	1
GOZILA4930	WT	F	C	1	1	1	0	0	1	0	0
GOZILA4936	WT	M	S	0	0	1	0	0	0	0	0
GOZILA4941	WT	M	R	0	1	1	1	0	0	0	0
GOZILA4943	WT	M	R	0	1	1	1	0	0	0	1
GOZILA4945	WT	F	S	0	1	1	1	0	0	0	0
GOZILA4948	WT	M	A	1	0	1	0	0	0	0	0
GOZILA4949	WT	M	R	0	0	0	0	0	1	0	0
GOZILA4956	WT	M	S	0	1	0	1	1	0	1	0
GOZILA4958	WT	M	T	1	1	1	1	0	1	0	1
GOZILA4971	WT	M	R	0	1	1	0	1	0	0	0
GOZILA4976	WT	M	R	0	1	1	1	0	0	0	0
GOZILA4979	WT	M	R	0	0	0	1	0	0	0	0
GOZILA4986	WT	M	R	0	1	0	1	1	0	0	0
GOZILA4990	WT	F	S	0	0	0	0	1	0	0	0
GOZILA4997	WT	M	R	0	1	0	0	1	1	0	0
GOZILA4998	WT	F	R	0	1	1	0	0	1	1	0
GOZILA5001	WT	M	S	0	0	0	0	1	0	0	0
GOZILA5002	WT	M	R	0	0	0	0	0	1	0	0
GOZILA5006	WT	M	R	0	0	1	0	0	0	0	0
GOZILA5017	WT	F	S	0	0	1	0	0	0	0	0
GOZILA5019	WT	F	S	0	1	1	1	1	1	0	1
GOZILA5030	WT	M	T	1	0	1	0	0	0	0	0
GOZILA5035	WT	M	T	1	1	0	0	1	1	0	0
GOZILA5040	WT	M	R	0	1	1	1	0	0	0	1
GOZILA5044	WT	F	S	0	1	1	1	1	0	0	0
GOZILA5047	WT	F	S	0	0	1	0	0	0	0	0
GOZILA5054	WT	M	R	0	1	1	1	1	0	0	0
GOZILA5060	WT	F	A	1	0	0	0	1	0	0	0
GOZILA5066	WT	M	S	0	0	1	0	0	0	0	0
GOZILA5072	WT	M	A	1	1	1	1	0	1	0	0
GOZILA5073	WT	F	R	0	1	0	1	1	0	0	0
GOZILA5074	WT	M	R	0	1	1	1	1	1	0	0
GOZILA5079	WT	M	S	0	1	1	0	1	1	0	0
GOZILA5085	WT	M	C	1	0	0	0	0	1	0	0
GOZILA5086	WT	M	S	0	1	0	1	0	1	0	0
GOZILA5089	WT	F	S	0	0	1	0	0	0	0	0
GOZILA5090	WT	F	R	0	1	1	0	0	0	1	0
GOZILA5094	WT	F	S	0	1	1	1	1	0	0	0
GOZILA5103	WT	M	R	0	1	1	0	1	0	0	0
GOZILA5119	WT	M	S	0	0	0	0	1	0	0	0
GOZILA5123	WT	F	S	0	1	1	1	0	0	0	0
GOZILA5138	WT	M	R	0	1	1	1	0	0	1	0
GOZILA5142	WT	F	C	1	0	1	0	0	0	0	0
GOZILA5144	WT	F	S	0	1	1	0	1	0	1	1
GOZILA5155	WT	M	T	1	0	1	0	0	0	0	0
GOZILA5167	WT	F	T	1	0	1	0	0	0	0	0
GOZILA5176	WT	M	R	0	0	0	0	1	0	0	0
GOZILA5183	WT	M	S	0	1	1	1	1	0	0	0
GOZILA5184	WT	F	C	1	1	1	0	1	0	0	0
GOZILA5185	WT	F	S	0	0	1	0	0	0	0	0
GOZILA5194	WT	M	R	0	0	1	0	0	0	0	0
GOZILA5196	WT	F	T	1	1	0	1	0	1	0	0
GOZILA5198	WT	F	R	0	1	1	1	0	1	0	0
GOZILA5248	WT	F	R	0	1	0	0	0	1	0	1
GOZILA5258	WT	M	S	0	0	1	0	0	0	0	0
GOZILA5269	WT	M	A	1	0	0	0	1	0	0	0
GOZILA5275	WT	M	S	0	1	1	1	1	0	0	0
GOZILA5279	WT	M	R	0	1	1	0	1	0	0	0
GOZILA5281	WT	F	A	1	1	1	1	1	0	1	0
GOZILA5282	WT	M	S	0	0	0	0	1	0	0	0
GOZILA5285	WT	F	C	1	1	1	1	1	0	0	0
GOZILA5287	WT	M	S	0	1	1	1	0	0	0	0
GOZILA5290	WT	M	R	0	0	1	0	0	0	0	0
GOZILA5298	WT	F	S	0	0	1	0	0	0	0	0
GOZILA5300	WT	M	S	0	1	0	1	1	1	0	0
GOZILA5303	WT	M	T	1	0	0	0	1	0	0	0
GOZILA5305	WT	M	R	0	1	1	0	0	0	1	0
GOZILA5308	WT	M	R	0	1	0	1	0	1	0	0
GOZILA5318	WT	M	S	0	1	1	0	0	1	0	0
GOZILA5321	WT	F	S	0	1	0	1	1	0	0	0
GOZILA5323	WT	F	R	0	0	0	1	0	0	0	0
GOZILA5326	WT	M	S	0	0	1	0	0	0	0	0
GOZILA5337	WT	M	C	1	1	0	0	0	1	0	1
GOZILA5338	WT	F	R	0	0	0	0	0	1	0	0
GOZILA5358	WT	F	A	1	0	0	0	1	0	0	0
GOZILA5366	WT	F	T	1	1	1	0	1	0	0	0
GOZILA5368	WT	F	R	0	1	0	1	1	0	1	0
GOZILA5373	WT	F	S	0	1	1	0	1	1	1	0
GOZILA5384	WT	M	S	0	0	1	0	0	0	0	0
GOZILA5414	WT	F	T	1	0	1	0	0	0	0	0
GOZILA5430	WT	F	R	0	1	0	1	0	0	0	1
GOZILA5434	WT	M	D	0	1	1	1	0	0	0	0
GOZILA5439	WT	M	R	0	1	0	1	1	0	0	1
GOZILA5454	WT	F	T	1	1	1	1	0	0	0	0
GOZILA5486	WT	M	S	0	1	1	0	1	1	0	0
GOZILA5510	WT	M	D	0	1	1	1	1	1	0	1
GOZILA5512	WT	M	R	0	0	1	0	0	0	0	0
GOZILA5514	WT	M	T	1	1	1	0	1	0	0	0
GOZILA5525	WT	M	R	0	1	1	0	1	1	0	1
GOZILA5527	WT	M	S	0	1	1	1	1	0	0	0
GOZILA5532	WT	M	S	0	0	0	0	0	1	0	0
GOZILA5554	WT	F	A	1	1	1	1	0	1	0	0
GOZILA5561	WT	F	S	0	1	1	1	1	0	0	0
GOZILA5587	WT	M	R	0	1	1	0	1	0	0	0
GOZILA5609	WT	M	D	0	0	1	0	0	0	0	0
GOZILA5626	WT	F	S	0	1	1	1	1	1	1	1
GOZILA5650	WT	F	S	0	0	1	0	0	0	0	0
GOZILA5665	WT	F	A	1	1	1	0	0	1	1	0
GOZILA5733	WT	F	A	1	0	1	0	0	0	0	0
GOZILA5737	WT	F	R	0	0	0	1	0	0	0	0
GOZILA5746	WT	M	R	0	1	1	0	1	0	0	0
GOZILA5762	WT	F	S	0	1	1	0	1	1	0	0
GOZILA5763	WT	F	D	0	0	1	0	0	0	0	0
GOZILA5806	WT	F	R	0	1	1	1	1	0	0	1
GOZILA5819	WT	M	S	0	0	1	0	0	0	0	0
GOZILA5826	WT	M	S	0	1	1	1	0	0	0	1
GOZILA5837	WT	M	R	0	1	1	0	1	0	0	0
GOZILA5858	WT	M	S	0	0	1	0	0	0	0	0
GOZILA5863	WT	F	R	0	1	0	1	1	0	1	0
GOZILA5894	WT	M	A	1	1	1	0	1	1	0	0
GOZILA5930	WT	M	R	0	0	1	0	0	0	0	0
GOZILA5954	WT	M	R	0	0	0	0	0	0	0	0
GOZILA5973	WT	M	R	0	1	1	1	0	0	0	0
GOZILA5981	WT	M	T	1	1	1	0	1	0	1	0
GOZILA5989	WT	M	R	0	0	1	0	0	0	0	0
GOZILA5994	WT	M	S	0	0	1	0	0	0	0	0
GOZILA5997	WT	F	D	0	0	0	0	0	1	0	0
GOZILA5999	WT	F	R	0	1	1	1	1	0	0	0
GOZILA6018	WT	F	S	0	1	1	0	1	0	0	0
GOZILA6028	WT	M	S	0	1	1	1	1	0	0	1
GOZILA6051	WT	F	S	0	0	0	1	0	0	0	0
GOZILA6052	WT	F	S	0	1	1	1	0	0	0	0
GOZILA6055	WT	M	R	0	1	0	1	1	0	0	0
GOZILA6076	WT	F	A	1	1	0	0	1	0	1	1
GOZILA6088	WT	M	S	0	1	1	1	0	0	1	0
GOZILA6105	WT	M	S	0	1	1	0	0	1	0	0
GOZILA6187	WT	F	A	1	1	1	0	1	0	0	0
